# Supplementary material for: 4-[(tert-Butyl­dimethyl­sil­yl)­oxy]-6-meth­oxy-7-methyl-5-(oxiran-2-ylmeth­yl)-2-benzofuran-3(1H)-one
Source: Acta Crystallogr Sect E Struct Rep Online. 2011 Nov 23;67(Pt 12):o3393. doi: 10.1107/S1600536811049026 (PMC3239034; doi:10.1107/S1600536811049026)
Supplement: Supplementary file 1 [file e-67-o3393-sup1.cif]

##############################################################################
#                                                                            #
# This CIF contains the data in a paper accepted for publication in          #
# Acta Crystallographica Section E. It conforms to the requirements of       #
# Notes for Authors for Acta Crystallographica Section E, and has been       #
# peer reviewed under the auspices of the IUCr Commission on Journals.       #
#                                                                            #
# Full details of the Crystallographic Information File format               #
# are given in the paper "The Crystallographic Information File (CIF):       #
# a New Standard Archive File for Crystallography" by S. R. Hall, F. H.      #
# Allen and I. D. Brown [Acta Cryst. (1991), A47, 655-685].                  #
#                                                                            #
# The current version of the core CIF dictionary is obtainable from          #
# ftp://ftp.iucr.org/pub/cif_core.dic.                                       #
#                                                                            #
# Software is freely available for graphical display of the structure(s)     #
# in this CIF. For information consult the CIF software page                 #
# http://www.iucr.org/resources/cif/software.                                #
#                                                                            #
# This file may be used for bona fide research purposes within the           #
# scientific community so long as proper attribution is given to the journal # 
# article from which it was obtained.                                        #
#                                                                            #
##############################################################################
data_global
_audit_creation_method     'WinGX routine CIF_UPDATE'
_audit_conform_dict_name     cif_core.dic
_audit_conform_dict_version     2.4
_journal_date_recd_electronic     2011-10-05
_journal_date_accepted     2011-11-17
_journal_name_full     'Acta Crystallographica, Section E'
_journal_year     2011
_journal_volume     67
_journal_issue     12
_journal_page_first     o3393
_journal_page_last     o3393
_journal_paper_category     QO
_journal_coeditor_code     FY2029
_publ_contact_author_name     'Cholewinski, Grzegorz'
_publ_contact_author_address
;
Department of Chemistry
Gda\'nsk University of Technology
Narutowicza 11/12,
PL-80233 Gda\'nsk, Poland
;
_publ_contact_author_email     gch@chem.pg.gda.pl
_publ_contact_author_fax     '48(58)3472694'
_publ_contact_author_phone     '48(58)3472300'
_publ_section_title
;\
4-[(<i>tert</i>-Butyldimethylsilyl)oxy]-6-methoxy-7-methyl-5-(oxiran-2-\
ylmethyl)-2-benzofuran-3(1<i>H</i>)-one
;
loop_
    _publ_author_name
    _publ_author_address
    'Malachowska-Ugarte, Magdalena'
;
Chemical Faculty,
Gdansk University of Technology,
Narutowicza 11/12,
Gdansk PL-80233,
Poland
;
    'Cholewinski, Grzegorz'
;
Chemical Faculty,
Gdansk University of Technology,
Narutowicza 11/12,
Gdansk PL-80233,
Poland
;
    'Chojnacki, Jaroslaw'
;
Chemical Faculty,
Gdansk University of Technology,
Narutowicza 11/12,
Gdansk PL-80233,
Poland
;
    'Dzierzbicka, Krystyna'
;
Chemical Faculty,
Gdansk University of Technology,
Narutowicza 11/12,
Gdansk PL-80233,
Poland
;
data_I
_chemical_name_systematic
;
4-[(<i>tert</i>-Butyldimethylsilyl)oxy]-6-methoxy-7-methyl-
5-(oxiran-2-ylmethyl)-2-benzofuran-3(1<i>H</i>)-one
;
_chemical_formula_moiety     'C19 H28 O5 Si1'
_chemical_formula_sum     'C19 H28 O5 Si'
_chemical_formula_iupac     'C19 H28 O5 Si1'
_chemical_formula_weight     364.5
_chemical_melting_point     369(2)
_symmetry_cell_setting     monoclinic
_symmetry_space_group_name_H-M     'P 21/c'
_symmetry_space_group_name_Hall     '-P 2ybc'
loop_
    _symmetry_equiv_pos_as_xyz
    'x, y, z'
    '-x, y+1/2, -z+1/2'
    '-x, -y, -z'
    'x, -y-1/2, z-1/2'
_cell_length_a     7.5682(3)
_cell_length_b     12.2488(4)
_cell_length_c     20.6905(8)
_cell_angle_alpha     90
_cell_angle_beta     93.990(4)
_cell_angle_gamma     90
_cell_volume     1913.39(12)
_cell_formula_units_Z     4
_cell_measurement_reflns_used     4883
_cell_measurement_theta_min     2.5755
_cell_measurement_theta_max     28.7928
_cell_measurement_temperature     120(2)
_exptl_crystal_description     block
_exptl_crystal_colour     colourless
_exptl_crystal_size_max     0.5501
_exptl_crystal_size_mid     0.4389
_exptl_crystal_size_min     0.3542
_exptl_crystal_density_diffrn     1.265
_exptl_crystal_density_method     'not measured'
_exptl_crystal_F_000     784
loop_
    _exptl_crystal_face_index_h
    _exptl_crystal_face_index_k
    _exptl_crystal_face_index_l
    _exptl_crystal_face_perp_dist
    0 -1 1 0.1731
    -11 2 -1 0.166
    -2 17 1 0.2233
    6 -3 -25 0.1804
    1 0 0 0.2693
    0 16 13 0.2642
    0 7 27 0.3516
_exptl_absorpt_coefficient_mu     0.148
_exptl_absorpt_correction_type     analytical
_exptl_absorpt_process_details
;
(Clark & Reid, 1995)
;
_exptl_absorpt_correction_T_min     0.938
_exptl_absorpt_correction_T_max     0.954
_exptl_special_details
;
^1^H NMR (CDCl~3,~ \d): 0.25 (s, 3H), 0.26 (s, 3H), 1.04 (s, 9H), 2.18 (s, 3H),
2.55 (dd, J = 5.1, 2.7, 1H), 2.70 (dd, J = 4.4, 4.4, 1H), 2.86 (dd, J = 13.7,
5.9, 1H), 3.10 (dd, J = 13.7, 4.9, 1H), 3.18 -- 3.19 (m, 1H), 3.81 (s, 3H),
5.09 (s, 2H).
^13^C NMR (CDCl~3,~ \d): -3.35, -3.23, 1.25, 11.74, 18.98, 26.26, 27.92, 47.41,
51.29, 61.30, 67.93, 111.99, 118.31, 123.41, 147.18, 152.44, 163.72, 169.25.
MS: C~19~H~28~O~5~Si <i>M</i>/<i>z</i> = 364.3 (calculated 364.2)
NMR spectra were recorded with Varian Unity Plus 500 MHz. Coupling constants
are given in Hz. Mass spectrum was recorded with MALDI-TOF spectrometer BRUKER
BIFLEX III (DHB matrix).Column chromatography was carried out on silica gel
Merck 60 (0.063--0.2 mm). The reactions were followed with TLC technique on
plates Merck 60 F~254~. All solvents were purified according to standard
methods.
;
_diffrn_ambient_temperature     120(2)
_diffrn_radiation_type     MoK\a
_diffrn_radiation_wavelength     0.71073
_diffrn_radiation_monochromator     graphite
_diffrn_measurement_device_type     'Agilent Xcalibur'
_diffrn_measurement_method     '\w scans'
_diffrn_detector_area_resol_mean     8.1883
_diffrn_reflns_number     6727
_diffrn_reflns_av_R_equivalents     0.0171
_diffrn_reflns_theta_min     2.58
_diffrn_reflns_theta_max     25.2
_diffrn_reflns_theta_full     25.2
_diffrn_measured_fraction_theta_max     0.999
_diffrn_measured_fraction_theta_full     0.999
_diffrn_reflns_limit_h_min     -9
_diffrn_reflns_limit_h_max     7
_diffrn_reflns_limit_k_min     -13
_diffrn_reflns_limit_k_max     14
_diffrn_reflns_limit_l_min     -23
_diffrn_reflns_limit_l_max     24
_refine_special_details
;
Refinement of <i>F</i>^2^ against ALL reflections. The weighted <i>R</i>-factor
<i>wR</i> and goodness of fit <i>S</i> are based on <i>F</i>^2^, conventional
<i>R</i>-factors <i>R</i> are based on <i>F</i>, with <i>F</i> set to zero for
negative <i>F</i>^2^. The threshold expression of <i>F</i>^2^ >
2\s(<i>F</i>^2^) is used only for calculating <i>R</i>-factors(gt) <i>etc</i>.
and is not relevant to the choice of reflections for refinement.
<i>R</i>-factors based on <i>F</i>^2^ are statistically about twice as large
as those based on <i>F</i>, and <i>R</i>- factors based on ALL data will be
even larger.
;
_reflns_number_total     3430
_reflns_number_gt     2858
_reflns_threshold_expression     I>2\s(I)
_refine_ls_structure_factor_coef     Fsqd
_refine_ls_matrix_type     full
_refine_ls_R_factor_all     0.053
_refine_ls_R_factor_gt     0.0451
_refine_ls_wR_factor_ref     0.1229
_refine_ls_goodness_of_fit_ref     1.092
_refine_ls_restrained_S_all     1.094
_refine_ls_number_reflns     3430
_refine_ls_number_parameters     243
_refine_ls_number_restraints     2
_refine_ls_hydrogen_treatment     constr
_refine_ls_weighting_scheme     calc
_refine_ls_weighting_details
         'calc w=1/[\s^2^(Fo^2^)+(0.0750P)^2^+0.4245P] where P=(Fo^2^+2Fc^2^)/3'
_atom_sites_solution_hydrogens     geom
_atom_sites_solution_primary     direct
_atom_sites_solution_secondary     difmap
_refine_ls_shift/su_max     0.013
_refine_ls_shift/su_mean     0.001
_refine_diff_density_max     0.418
_refine_diff_density_min     -0.178
_refine_ls_extinction_method     none
loop_
    _atom_type_symbol
    _atom_type_description
    _atom_type_scat_dispersion_real
    _atom_type_scat_dispersion_imag
    _atom_type_scat_source
    C C 0.0033 0.0016 'International Tables Vol C Tables 4.2.6.8 and 6.1.1.4'
    H H 0 0 'International Tables Vol C Tables 4.2.6.8 and 6.1.1.4'
    O O 0.0106 0.006 'International Tables Vol C Tables 4.2.6.8 and 6.1.1.4'
    Si Si 0.0817 0.0704 'International Tables Vol C Tables 4.2.6.8 and 6.1.1.4'
_computing_data_collection
;
CrysAlis PRO (Agilent, 2010)
;
_computing_cell_refinement
;
CrysAlis PRO (Agilent, 2010)
;
_computing_data_reduction
;
CrysAlis PRO (Agilent, 2010)
;
_computing_structure_solution     'SUPERFLIP (Palatinus & Chapuis, 2007)'
_computing_structure_refinement     'SHELXL97 (Sheldrick, 2008)'
_computing_molecular_graphics     'ORTEP-3 (Farrugia, 1997)'
_computing_publication_material
;
publCIF (Westrip, 2010), PLATON (Spek, 2009), WinGX (Farrugia,
1999) and
Mercury (Macrae <i>et al.</i>, 2006)
;
loop_
    _atom_site_type_symbol
    _atom_site_label
    _atom_site_fract_x
    _atom_site_fract_y
    _atom_site_fract_z
    _atom_site_U_iso_or_equiv
    _atom_site_adp_type
    _atom_site_calc_flag
    _atom_site_refinement_flags
    _atom_site_occupancy
    _atom_site_disorder_assembly
    _atom_site_disorder_group
    Si Si1 0.75384(6) 0.75814(4) 0.80053(2) 0.02184(17) Uani d . 1 . .
    O O1 0.74792(15) 0.71310(10) 0.87721(6) 0.0229(3) Uani d . 1 . .
    O O2 0.42666(18) 0.41649(10) 0.87895(6) 0.0306(3) Uani d . 1 B .
    O O3 0.67752(19) 0.46983(11) 0.83748(7) 0.0370(4) Uani d . 1 B .
    O O4 0.31864(16) 0.82981(10) 1.02105(6) 0.0268(3) Uani d . 1 . .
    C C1 0.6018(2) 0.69206(14) 0.91006(8) 0.0208(4) Uani d . 1 B .
    C C2 0.5145(2) 0.59172(14) 0.90497(8) 0.0220(4) Uani d . 1 B .
    C C3 0.3654(2) 0.57202(14) 0.93807(8) 0.0228(4) Uani d . 1 B .
    C C4 0.2933(2) 0.64859(14) 0.97795(8) 0.0233(4) Uani d . 1 . .
    C C5 0.3860(2) 0.74744(14) 0.98426(8) 0.0226(4) Uani d . 1 B .
    C C6 0.5399(2) 0.77006(13) 0.95246(8) 0.0210(4) Uani d . 1 . .
    C C7 0.6395(2) 0.87568(14) 0.96487(9) 0.0265(4) Uani d D 1 B .
    H H7A 0.6557 0.912 0.9229 0.032 Uiso calc R 1 A 1
    H H7B 0.5679 0.9247 0.9907 0.032 Uiso calc R 1 A 1
    C C8 0.1239(18) 0.6273(9) 1.0104(6) 0.0328(8) Uani d P 0.839(5) B .
    H H8A 0.0916 0.6925 1.0343 0.049 Uiso calc PR 0.839(5) . .
    H H8B 0.1415 0.5658 1.0405 0.049 Uiso calc PR 0.839(5) . .
    H H8C 0.0289 0.6097 0.9774 0.049 Uiso calc PR 0.839(5) . .
    C C8A 0.128(10) 0.628(5) 1.007(3) 0.0328(8) Uani d P 0.161(5) B .
    H H8D 0.0882 0.5537 0.9972 0.049 Uiso calc PR 0.161(5) . .
    H H8E 0.0385 0.6803 0.9905 0.049 Uiso calc PR 0.161(5) . .
    H H8F 0.1467 0.6366 1.0545 0.049 Uiso calc PR 0.161(5) . .
    C C9 0.3019(3) 0.45817(14) 0.92251(9) 0.0276(4) Uani d . 1 . .
    H H9A 0.3025 0.4131 0.9623 0.033 Uiso calc R 1 B .
    H H9B 0.1805 0.4592 0.9014 0.033 Uiso calc R 1 . .
    C C10 0.5564(3) 0.49177(15) 0.86926(9) 0.0272(4) Uani d . 1 . .
    C C11 0.3706(5) 0.8213(3) 1.08945(13) 0.0311(7) Uani d P 0.839(5) B 1
    H H11A 0.4995 0.8286 1.0962 0.047 Uiso calc PR 0.839(5) B 1
    H H11B 0.3342 0.7501 1.1056 0.047 Uiso calc PR 0.839(5) B 1
    H H11C 0.3133 0.8794 1.1129 0.047 Uiso calc PR 0.839(5) B 1
    C C11A 0.304(2) 0.8127(17) 1.0872(10) 0.035(5) Uiso d P 0.161(5) B 2
    H H11D 0.2542 0.8781 1.1064 0.052 Uiso calc PR 0.161(5) B 2
    H H11E 0.4211 0.7976 1.1083 0.052 Uiso calc PR 0.161(5) B 2
    H H11F 0.2254 0.7504 1.0933 0.052 Uiso calc PR 0.161(5) B 2
    O O5 0.8139(2) 0.82094(13) 1.06596(7) 0.0447(4) Uani d . 1 . .
    C C12 0.8155(3) 0.85929(19) 0.99979(11) 0.0303(7) Uani d PD 0.839(5) B 1
    H H12 0.9079 0.826 0.9737 0.036 Uiso calc PR 0.839(5) B 1
    C C12A 0.7066(14) 0.8869(9) 1.0375(5) 0.029(3) Uiso d PD 0.161(5) B 2
    H H12A 0.6155 0.916 1.0657 0.034 Uiso calc PR 0.161(5) B 2
    C C13 0.8822(3) 0.9282(2) 1.05370(11) 0.0482(6) Uani d D 1 B .
    H H13A 1.0118 0.9393 1.0599 0.058 Uiso d R 1 . .
    H H13B 0.8097 0.9918 1.0649 0.058 Uiso d R 1 . .
    C C14 0.6788(3) 0.90278(17) 0.79575(10) 0.0375(5) Uani d . 1 . .
    H H14A 0.7587 0.948 0.8238 0.056 Uiso calc R 1 . .
    H H14B 0.5583 0.908 0.81 0.056 Uiso calc R 1 . .
    H H14C 0.68 0.9285 0.7509 0.056 Uiso calc R 1 . .
    C C15 0.6074(3) 0.67721(18) 0.74361(9) 0.0366(5) Uani d . 1 . .
    H H15A 0.4865 0.6782 0.7578 0.055 Uiso calc R 1 . .
    H H15B 0.6501 0.6017 0.7428 0.055 Uiso calc R 1 . .
    H H15C 0.6078 0.7088 0.7001 0.055 Uiso calc R 1 . .
    C C16 0.9937(2) 0.74546(15) 0.78426(9) 0.0259(4) Uani d . 1 . .
    C C17 1.1085(3) 0.81497(18) 0.83260(10) 0.0382(5) Uani d . 1 . .
    H H17A 1.0757 0.892 0.8273 0.057 Uiso calc R 1 . .
    H H17B 1.2336 0.8057 0.8245 0.057 Uiso calc R 1 . .
    H H17C 1.0894 0.7916 0.8769 0.057 Uiso calc R 1 . .
    C C18 1.0503(3) 0.62553(18) 0.79128(13) 0.0440(6) Uani d . 1 . .
    H H18A 1.1764 0.6189 0.7841 0.066 Uiso calc R 1 . .
    H H18B 0.9809 0.5812 0.7593 0.066 Uiso calc R 1 . .
    H H18C 1.0296 0.5998 0.835 0.066 Uiso calc R 1 . .
    C C19 1.0203(3) 0.7855(2) 0.71551(10) 0.0414(5) Uani d . 1 . .
    H H19A 0.9473 0.7417 0.6843 0.062 Uiso calc R 1 . .
    H H19B 1.1453 0.778 0.7067 0.062 Uiso calc R 1 . .
    H H19C 0.9853 0.8623 0.7115 0.062 Uiso calc R 1 . .
loop_
    _atom_site_aniso_label
    _atom_site_aniso_U_11
    _atom_site_aniso_U_22
    _atom_site_aniso_U_33
    _atom_site_aniso_U_12
    _atom_site_aniso_U_13
    _atom_site_aniso_U_23
    Si1 0.0212(3) 0.0250(3) 0.0195(3) 0.00013(19) 0.00251(19) 0.00215(19)
    O1 0.0221(6) 0.0270(6) 0.0202(6) 0.0007(5) 0.0055(5) 0.0011(5)
    O2 0.0433(8) 0.0202(6) 0.0289(7) -0.0026(6) 0.0072(6) -0.0032(5)
    O3 0.0470(9) 0.0279(7) 0.0381(8) 0.0057(6) 0.0169(7) -0.0044(6)
    O4 0.0317(7) 0.0235(6) 0.0259(7) 0.0063(5) 0.0061(5) -0.0033(5)
    C1 0.0226(9) 0.0226(9) 0.0173(8) 0.0013(7) 0.0015(7) 0.0030(7)
    C2 0.0269(9) 0.0220(9) 0.0171(8) 0.0043(7) 0.0010(7) 0.0012(7)
    C3 0.0263(9) 0.0221(9) 0.0200(9) -0.0014(7) -0.0001(7) 0.0031(7)
    C4 0.0234(9) 0.0241(9) 0.0226(9) 0.0022(7) 0.0025(7) 0.0029(7)
    C5 0.0269(9) 0.0208(9) 0.0200(9) 0.0062(7) 0.0022(7) 0.0006(7)
    C6 0.0241(9) 0.0195(8) 0.0193(9) 0.0009(7) 0.0009(7) 0.0015(7)
    C7 0.0348(10) 0.0197(9) 0.0256(10) -0.0026(7) 0.0063(8) -0.0024(7)
    C8 0.0308(12) 0.0301(11) 0.039(2) -0.0030(9) 0.0112(12) -0.0024(9)
    C8A 0.0308(12) 0.0301(11) 0.039(2) -0.0030(9) 0.0112(12) -0.0024(9)
    C9 0.0346(10) 0.0236(9) 0.0253(10) -0.0022(8) 0.0056(8) -0.0001(8)
    C10 0.0377(11) 0.0212(9) 0.0231(9) 0.0015(8) 0.0037(8) 0.0001(7)
    C11 0.0414(19) 0.0319(15) 0.0207(13) 0.0061(15) 0.0065(14) -0.0039(10)
    O5 0.0453(9) 0.0544(10) 0.0332(8) 0.0020(7) -0.0055(7) 0.0002(7)
    C12 0.0284(13) 0.0305(13) 0.0321(13) -0.0021(10) 0.0025(10) -0.0054(10)
    C13 0.0406(12) 0.0521(14) 0.0503(14) -0.0084(11) -0.0072(11) -0.0174(11)
    C14 0.0444(12) 0.0354(11) 0.0334(11) 0.0099(9) 0.0070(9) 0.0085(9)
    C15 0.0345(11) 0.0476(12) 0.0269(10) -0.0115(9) -0.0037(8) 0.0061(9)
    C16 0.0228(9) 0.0308(10) 0.0247(10) -0.0026(7) 0.0054(7) -0.0025(8)
    C17 0.0262(10) 0.0504(13) 0.0378(12) -0.0071(9) 0.0000(9) -0.0083(10)
    C18 0.0325(11) 0.0380(12) 0.0630(15) 0.0085(9) 0.0140(10) -0.0017(11)
    C19 0.0405(12) 0.0563(13) 0.0291(11) -0.0124(10) 0.0147(9) -0.0018(10)
_geom_special_details
;
All s.u.'s (except the s.u. in the dihedral angle between two l.s. planes) are
estimated using the full covariance matrix. The cell s.u.'s are taken into
account individually in the estimation of s.u.'s in distances, angles and
torsion angles; correlations between s.u.'s in cell parameters are only used
when they are defined by crystal symmetry. An approximate (isotropic)
treatment of cell s.u.'s is used for estimating s.u.'s involving l.s. planes.
;
loop_
    _geom_bond_atom_site_label_1
    _geom_bond_atom_site_label_2
    _geom_bond_site_symmetry_2
    _geom_bond_distance
    _geom_bond_publ_flag
    Si1 O1 . 1.6832(12) ?
    Si1 C15 . 1.849(2) ?
    Si1 C14 . 1.861(2) ?
    Si1 C16 . 1.8756(19) ?
    O1 C1 . 1.363(2) ?
    O2 C10 . 1.372(2) ?
    O2 C9 . 1.443(2) ?
    O3 C10 . 1.196(2) ?
    O4 C5 . 1.382(2) ?
    O4 C11A . 1.40(2) ?
    O4 C11 . 1.446(3) ?
    C1 C2 . 1.396(2) ?
    C1 C6 . 1.400(2) ?
    C2 C3 . 1.381(2) ?
    C2 C10 . 1.476(2) ?
    C3 C4 . 1.386(2) ?
    C3 C9 . 1.502(2) ?
    C4 C5 . 1.401(3) ?
    C4 C8A . 1.45(8) ?
    C4 C8 . 1.510(15) ?
    C5 C6 . 1.405(2) ?
    C6 C7 . 1.510(2) ?
    C7 C12 . 1.484(3) ?
    C7 C12A . 1.559(10) ?
    C7 H7A . 0.99 ?
    C7 H7B . 0.99 ?
    C8 H8A . 0.98 ?
    C8 H8B . 0.98 ?
    C8 H8C . 0.98 ?
    C8A H8D . 0.98 ?
    C8A H8E . 0.98 ?
    C8A H8F . 0.98 ?
    C9 H9A . 0.99 ?
    C9 H9B . 0.99 ?
    C11 H11A . 0.98 ?
    C11 H11B . 0.98 ?
    C11 H11C . 0.98 ?
    C11A H11D . 0.98 ?
    C11A H11E . 0.98 ?
    C11A H11F . 0.98 ?
    O5 C12A . 1.262(11) ?
    O5 C13 . 1.440(3) ?
    O5 C12 . 1.448(3) ?
    C12 C13 . 1.460(3) ?
    C12 H12 . 1 ?
    C12A C13 . 1.439(10) ?
    C12A H12A . 1 ?
    C13 H13A . 0.99 ?
    C13 H13B . 0.99 ?
    C14 H14A . 0.98 ?
    C14 H14B . 0.98 ?
    C14 H14C . 0.98 ?
    C15 H15A . 0.98 ?
    C15 H15B . 0.98 ?
    C15 H15C . 0.98 ?
    C16 C19 . 1.531(3) ?
    C16 C18 . 1.534(3) ?
    C16 C17 . 1.536(3) ?
    C17 H17A . 0.98 ?
    C17 H17B . 0.98 ?
    C17 H17C . 0.98 ?
    C18 H18A . 0.98 ?
    C18 H18B . 0.98 ?
    C18 H18C . 0.98 ?
    C19 H19A . 0.98 ?
    C19 H19B . 0.98 ?
    C19 H19C . 0.98 ?
loop_
    _geom_angle_atom_site_label_1
    _geom_angle_atom_site_label_2
    _geom_angle_atom_site_label_3
    _geom_angle_site_symmetry_1
    _geom_angle_site_symmetry_3
    _geom_angle
    _geom_angle_publ_flag
    O1 Si1 C15 . . 111.75(8) ?
    O1 Si1 C14 . . 109.52(8) ?
    C15 Si1 C14 . . 108.02(10) ?
    O1 Si1 C16 . . 103.39(7) ?
    C15 Si1 C16 . . 112.72(9) ?
    C14 Si1 C16 . . 111.40(9) ?
    C1 O1 Si1 . . 127.45(11) ?
    C10 O2 C9 . . 111.07(13) ?
    C5 O4 C11A . . 119.2(9) ?
    C5 O4 C11 . . 113.62(16) ?
    O1 C1 C2 . . 121.69(15) ?
    O1 C1 C6 . . 120.15(15) ?
    C2 C1 C6 . . 118.10(16) ?
    C3 C2 C1 . . 121.01(16) ?
    C3 C2 C10 . . 108.34(15) ?
    C1 C2 C10 . . 130.62(16) ?
    C2 C3 C4 . . 123.09(16) ?
    C2 C3 C9 . . 108.42(15) ?
    C4 C3 C9 . . 128.48(16) ?
    C3 C4 C5 . . 115.14(16) ?
    C3 C4 C8A . . 121(2) ?
    C5 C4 C8A . . 123(2) ?
    C3 C4 C8 . . 121.9(5) ?
    C5 C4 C8 . . 122.9(5) ?
    O4 C5 C4 . . 118.72(15) ?
    O4 C5 C6 . . 117.61(15) ?
    C4 C5 C6 . . 123.58(16) ?
    C1 C6 C5 . . 118.91(15) ?
    C1 C6 C7 . . 120.43(15) ?
    C5 C6 C7 . . 120.65(15) ?
    C12 C7 C6 . . 112.79(16) ?
    C12 C7 C12A . . 47.3(4) ?
    C6 C7 C12A . . 111.4(4) ?
    C12 C7 H7A . . 109 ?
    C6 C7 H7A . . 109 ?
    C12A C7 H7A . . 138.9 ?
    C12 C7 H7B . . 109 ?
    C6 C7 H7B . . 109 ?
    C12A C7 H7B . . 65.2 ?
    H7A C7 H7B . . 107.8 ?
    C4 C8 H8A . . 109.5 ?
    C4 C8 H8B . . 109.5 ?
    H8A C8 H8B . . 109.5 ?
    C4 C8 H8C . . 109.5 ?
    H8A C8 H8C . . 109.5 ?
    H8B C8 H8C . . 109.5 ?
    C4 C8A H8D . . 109.5 ?
    C4 C8A H8E . . 109.5 ?
    H8D C8A H8E . . 109.5 ?
    C4 C8A H8F . . 109.5 ?
    H8D C8A H8F . . 109.5 ?
    H8E C8A H8F . . 109.5 ?
    O2 C9 C3 . . 104.40(14) ?
    O2 C9 H9A . . 110.9 ?
    C3 C9 H9A . . 110.9 ?
    O2 C9 H9B . . 110.9 ?
    C3 C9 H9B . . 110.9 ?
    H9A C9 H9B . . 108.9 ?
    O3 C10 O2 . . 120.90(16) ?
    O3 C10 C2 . . 131.42(18) ?
    O2 C10 C2 . . 107.67(15) ?
    O4 C11 H11A . . 109.5 ?
    O4 C11 H11B . . 109.5 ?
    H11A C11 H11B . . 109.5 ?
    O4 C11 H11C . . 109.5 ?
    H11A C11 H11C . . 109.5 ?
    H11B C11 H11C . . 109.5 ?
    O4 C11A H11D . . 109.5 ?
    O4 C11A H11E . . 109.5 ?
    H11D C11A H11E . . 109.5 ?
    O4 C11A H11F . . 109.5 ?
    H11D C11A H11F . . 109.5 ?
    H11E C11A H11F . . 109.5 ?
    C12A O5 C13 . . 63.9(5) ?
    C12A O5 C12 . . 53.0(5) ?
    C13 O5 C12 . . 60.73(14) ?
    O5 C12 C13 . . 59.37(15) ?
    O5 C12 C7 . . 115.98(18) ?
    C13 C12 C7 . . 123.0(2) ?
    O5 C12 H12 . . 115.5 ?
    C13 C12 H12 . . 115.5 ?
    C7 C12 H12 . . 115.5 ?
    O5 C12A C13 . . 64.1(5) ?
    O5 C12A C7 . . 123.3(8) ?
    C13 C12A C7 . . 119.3(7) ?
    O5 C12A H12A . . 113.8 ?
    C13 C12A H12A . . 113.8 ?
    C7 C12A H12A . . 113.8 ?
    O5 C12A H13B . . 93.9 ?
    C7 C12A H13B . . 122.4 ?
    H12A C12A H13B . . 81.1 ?
    C12A C13 O5 . . 52.0(5) ?
    C12A C13 C12 . . 49.8(5) ?
    O5 C13 C12 . . 59.90(14) ?
    O5 C13 H13A . . 117.8 ?
    C12 C13 H13A . . 117.8 ?
    C12A C13 H13B . . 79.2 ?
    O5 C13 H13B . . 117.7 ?
    C12 C13 H13B . . 117.8 ?
    H13A C13 H13B . . 114.9 ?
    Si1 C14 H14A . . 109.5 ?
    Si1 C14 H14B . . 109.5 ?
    H14A C14 H14B . . 109.5 ?
    Si1 C14 H14C . . 109.5 ?
    H14A C14 H14C . . 109.5 ?
    H14B C14 H14C . . 109.5 ?
    Si1 C15 H15A . . 109.5 ?
    Si1 C15 H15B . . 109.5 ?
    H15A C15 H15B . . 109.5 ?
    Si1 C15 H15C . . 109.5 ?
    H15A C15 H15C . . 109.5 ?
    H15B C15 H15C . . 109.5 ?
    C19 C16 C18 . . 109.91(17) ?
    C19 C16 C17 . . 108.83(16) ?
    C18 C16 C17 . . 109.13(17) ?
    C19 C16 Si1 . . 109.37(13) ?
    C18 C16 Si1 . . 109.24(13) ?
    C17 C16 Si1 . . 110.36(13) ?
    C16 C17 H17A . . 109.5 ?
    C16 C17 H17B . . 109.5 ?
    H17A C17 H17B . . 109.5 ?
    C16 C17 H17C . . 109.5 ?
    H17A C17 H17C . . 109.5 ?
    H17B C17 H17C . . 109.5 ?
    C16 C18 H18A . . 109.5 ?
    C16 C18 H18B . . 109.5 ?
    H18A C18 H18B . . 109.5 ?
    C16 C18 H18C . . 109.5 ?
    H18A C18 H18C . . 109.5 ?
    H18B C18 H18C . . 109.5 ?
    C16 C19 H19A . . 109.5 ?
    C16 C19 H19B . . 109.5 ?
    H19A C19 H19B . . 109.5 ?
    C16 C19 H19C . . 109.5 ?
    H19A C19 H19C . . 109.5 ?
    H19B C19 H19C . . 109.5 ?
loop_
    _geom_torsion_atom_site_label_1
    _geom_torsion_atom_site_label_2
    _geom_torsion_atom_site_label_3
    _geom_torsion_atom_site_label_4
    _geom_torsion_site_symmetry_1
    _geom_torsion_site_symmetry_2
    _geom_torsion_site_symmetry_3
    _geom_torsion_site_symmetry_4
    _geom_torsion
    _geom_torsion_publ_flag
    C15 Si1 O1 C1 . . . . -49.33(16) ?
    C14 Si1 O1 C1 . . . . 70.33(16) ?
    C16 Si1 O1 C1 . . . . -170.83(14) ?
    Si1 O1 C1 C2 . . . . 85.05(19) ?
    Si1 O1 C1 C6 . . . . -97.84(17) ?
    O1 C1 C2 C3 . . . . -179.33(15) ?
    C6 C1 C2 C3 . . . . 3.5(2) ?
    O1 C1 C2 C10 . . . . 2.8(3) ?
    C6 C1 C2 C10 . . . . -174.42(17) ?
    C1 C2 C3 C4 . . . . -0.1(3) ?
    C10 C2 C3 C4 . . . . 178.22(16) ?
    C1 C2 C3 C9 . . . . 179.64(15) ?
    C10 C2 C3 C9 . . . . -2.03(19) ?
    C2 C3 C4 C5 . . . . -2.0(3) ?
    C9 C3 C4 C5 . . . . 178.31(17) ?
    C2 C3 C4 C8A . . . . 175(3) ?
    C9 C3 C4 C8A . . . . -5(3) ?
    C2 C3 C4 C8 . . . . 176.3(5) ?
    C9 C3 C4 C8 . . . . -3.4(6) ?
    C11A O4 C5 C4 . . . . 63.1(9) ?
    C11 O4 C5 C4 . . . . 85.5(2) ?
    C11A O4 C5 C6 . . . . -120.1(9) ?
    C11 O4 C5 C6 . . . . -97.7(2) ?
    C3 C4 C5 O4 . . . . 177.35(15) ?
    C8A C4 C5 O4 . . . . 1(3) ?
    C8 C4 C5 O4 . . . . -0.9(6) ?
    C3 C4 C5 C6 . . . . 0.8(3) ?
    C8A C4 C5 C6 . . . . -176(3) ?
    C8 C4 C5 C6 . . . . -177.5(6) ?
    O1 C1 C6 C5 . . . . 178.18(14) ?
    C2 C1 C6 C5 . . . . -4.6(2) ?
    O1 C1 C6 C7 . . . . -3.2(2) ?
    C2 C1 C6 C7 . . . . 174.04(15) ?
    O4 C5 C6 C1 . . . . -174.07(15) ?
    C4 C5 C6 C1 . . . . 2.6(3) ?
    O4 C5 C6 C7 . . . . 7.3(2) ?
    C4 C5 C6 C7 . . . . -176.07(16) ?
    C1 C6 C7 C12 . . . . -66.9(2) ?
    C5 C6 C7 C12 . . . . 111.68(19) ?
    C1 C6 C7 C12A . . . . -118.2(5) ?
    C5 C6 C7 C12A . . . . 60.4(5) ?
    C10 O2 C9 C3 . . . . 1.70(19) ?
    C2 C3 C9 O2 . . . . 0.31(19) ?
    C4 C3 C9 O2 . . . . -179.97(16) ?
    C9 O2 C10 O3 . . . . 175.75(17) ?
    C9 O2 C10 C2 . . . . -2.94(19) ?
    C3 C2 C10 O3 . . . . -175.4(2) ?
    C1 C2 C10 O3 . . . . 2.7(3) ?
    C3 C2 C10 O2 . . . . 3.1(2) ?
    C1 C2 C10 O2 . . . . -178.78(16) ?
    C12A O5 C12 C13 . . . . 78.0(6) ?
    C12A O5 C12 C7 . . . . -36.6(6) ?
    C13 O5 C12 C7 . . . . -114.6(2) ?
    C6 C7 C12 O5 . . . . -67.0(2) ?
    C12A C7 C12 O5 . . . . 31.7(6) ?
    C6 C7 C12 C13 . . . . -136.0(2) ?
    C12A C7 C12 C13 . . . . -37.3(6) ?
    C12 O5 C12A C13 . . . . -71.7(4) ?
    C13 O5 C12A C7 . . . . 109.4(9) ?
    C12 O5 C12A C7 . . . . 37.6(6) ?
    C12 C7 C12A O5 . . . . -40.4(6) ?
    C6 C7 C12A O5 . . . . 61.4(9) ?
    C12 C7 C12A C13 . . . . 36.2(5) ?
    C6 C7 C12A C13 . . . . 138.0(7) ?
    C7 C12A C13 O5 . . . . -115.3(10) ?
    O5 C12A C13 C12 . . . . 80.0(5) ?
    C7 C12A C13 C12 . . . . -35.3(5) ?
    C12 O5 C13 C12A . . . . 60.4(6) ?
    C12A O5 C13 C12 . . . . -60.4(6) ?
    O5 C12 C13 C12A . . . . -63.8(6) ?
    C7 C12 C13 C12A . . . . 39.1(6) ?
    C7 C12 C13 O5 . . . . 102.8(2) ?
    O1 Si1 C16 C19 . . . . -179.28(13) ?
    C15 Si1 C16 C19 . . . . 59.87(16) ?
    C14 Si1 C16 C19 . . . . -61.75(16) ?
    O1 Si1 C16 C18 . . . . 60.38(15) ?
    C15 Si1 C16 C18 . . . . -60.46(17) ?
    C14 Si1 C16 C18 . . . . 177.91(14) ?
    O1 Si1 C16 C17 . . . . -59.59(15) ?
    C15 Si1 C16 C17 . . . . 179.56(14) ?
    C14 Si1 C16 C17 . . . . 57.94(16) ?
_iucr_refine_instructions_details
;
TITL chole6k in P2(1)/c
CELL  0.71073   7.5682  12.2488  20.6905   90.000   93.990   90.000
ZERR     4.00   0.0003   0.0004   0.0008    0.000    0.004    0.000
LATT   1
SYMM  - X, 1/2 + Y, 1/2 - Z
SFAC  C    H    O    SI
UNIT  76   112  20   4
MERG   2
OMIT    -2.00  50.40
OMIT     1   0   0
SADI C7 C12 C7 C12A
SADI C13 C12 C13 C12A
eadp C8 c8A
FMAP   2
PLAN   10
ACTA
BOND   $H
CONF
WGHT     0.07500     0.42450
L.S.   4
TEMP  -153.15
FVAR     5.65141   0.83846
MOLE    1
SI1   4    0.753845    0.758144    0.800529    11.00000    0.02116    0.02495 =
        0.01939    0.00215    0.00251    0.00012
O1    3    0.747906    0.713095    0.877202    11.00000    0.02211    0.02689 =
        0.02024    0.00109    0.00550    0.00069
O2    3    0.426668    0.416490    0.878956    11.00000    0.04317    0.02021 =
        0.02881   -0.00318    0.00719   -0.00255
O3    3    0.677516    0.469827    0.837479    11.00000    0.04688    0.02784 =
        0.03810   -0.00436    0.01688    0.00570
O4    3    0.318635    0.829804    1.021048    11.00000    0.03160    0.02351 =
        0.02592   -0.00332    0.00613    0.00634
C1    1    0.601773    0.692057    0.910056    11.00000    0.02261    0.02261 =
        0.01724    0.00298    0.00148    0.00132
C2    1    0.514456    0.591731    0.904977    11.00000    0.02678    0.02192 =
        0.01712    0.00108    0.00106    0.00434
C3    1    0.365379    0.572014    0.938070    11.00000    0.02626    0.02205 =
        0.01998    0.00306   -0.00001   -0.00144
C4    1    0.293264    0.648597    0.977951    11.00000    0.02333    0.02406 =
        0.02267    0.00291    0.00245    0.00221
C5    1    0.385981    0.747432    0.984258    11.00000    0.02689    0.02083 =
        0.02005    0.00062    0.00226    0.00611
C6    1    0.539892    0.770072    0.952458    11.00000    0.02395    0.01943 =
        0.01929    0.00148    0.00093    0.00090
C7    1    0.639513    0.875692    0.964873    11.00000    0.03470    0.01973 =
        0.02560   -0.00243    0.00629   -0.00257
AFIX   23
H7A   2    0.655676    0.911973    0.922937    11.00000   -1.20000
H7B   2    0.567895    0.924753    0.990671    11.00000   -1.20000
AFIX    0
C8    1    0.124076    0.627323    1.010422    21.00000    0.03094    0.02994 =
        0.03873   -0.00245    0.01110   -0.00305
AFIX   33
H8A   2    0.091750    0.692568    1.034345    21.00000   -1.50000
H8B   2    0.141669    0.565859    1.040504    21.00000   -1.50000
H8C   2    0.028967    0.609729    0.977497    21.00000   -1.50000
AFIX    0
C8A   1    0.127545    0.627911    1.007307   -21.00000    0.03094    0.02994 =
        0.03873   -0.00245    0.01110   -0.00305
AFIX   33
H8D   2    0.087656    0.553404    0.997018   -21.00000   -1.50000
H8E   2    0.037741    0.680047    0.990290   -21.00000   -1.50000
H8F   2    0.145491    0.636335    1.054408   -21.00000   -1.50000
AFIX    0
C9    1    0.301914    0.458175    0.922524    11.00000    0.03447    0.02343 =
        0.02535   -0.00010    0.00564   -0.00222
AFIX   23
H9A   2    0.302531    0.413145    0.962273    11.00000   -1.20000
H9B   2    0.180462    0.459170    0.901403    11.00000   -1.20000
AFIX    0
C10   1    0.556369    0.491762    0.869261    11.00000    0.03764    0.02112 =
        0.02302    0.00001    0.00372    0.00152
PART    1
C11   1    0.370632    0.821302    1.089450    21.00000    0.04132    0.03176 =
        0.02056   -0.00391    0.00646    0.00612
AFIX   33
H11A  2    0.499543    0.828612    1.096201    21.00000   -1.50000
H11B  2    0.334246    0.750102    1.105567    21.00000   -1.50000
H11C  2    0.313345    0.879431    1.112937    21.00000   -1.50000
AFIX    0
PART    2
C11A  1    0.303688    0.812720    1.087150   -21.00000    0.03493
AFIX   33
H11D  2    0.254173    0.878132    1.106320   -21.00000   -1.50000
H11E  2    0.421030    0.797646    1.108314   -21.00000   -1.50000
H11F  2    0.225366    0.750389    1.093220   -21.00000   -1.50000
AFIX    0
PART    0
O5    3    0.813880    0.820939    1.065958    11.00000    0.04519    0.05441 =
        0.03310    0.00027   -0.00544    0.00210
PART    1
C12   1    0.815491    0.859293    0.999798    21.00000    0.02823    0.03038 =
        0.03212   -0.00546    0.00243   -0.00207
AFIX   13
H12   2    0.907954    0.826006    0.973704    21.00000   -1.20000
AFIX    0
PART    2
C12A  1    0.706697    0.886983    1.037513   -21.00000    0.02865
AFIX   13
H12A  2    0.615523    0.916014    1.065749   -21.00000   -1.20000
AFIX    0
PART    0
C13   1    0.882168    0.928164    1.053698    11.00000    0.04062    0.05217 =
        0.05028   -0.01746   -0.00725   -0.00845
AFIX    3
H13A  2    1.011810    0.939274    1.059922    11.00000   -1.20000
H13B  2    0.809731    0.991815    1.064927    11.00000   -1.20000
AFIX    0
C14   1    0.678838    0.902779    0.795747    11.00000    0.04436    0.03525 =
        0.03337    0.00851    0.00691    0.00984
AFIX  137
H14A  2    0.758564    0.947979    0.823873    11.00000   -1.50000
H14B  2    0.558228    0.908005    0.809910    11.00000   -1.50000
H14C  2    0.680218    0.928522    0.750939    11.00000   -1.50000
AFIX    0
C15   1    0.607359    0.677237    0.743603    11.00000    0.03450    0.04756 =
        0.02682    0.00613   -0.00376   -0.01150
AFIX  137
H15A  2    0.486474    0.678297    0.757769    11.00000   -1.50000
H15B  2    0.650023    0.601744    0.742772    11.00000   -1.50000
H15C  2    0.607917    0.708775    0.700088    11.00000   -1.50000
AFIX    0
C16   1    0.993708    0.745460    0.784258    11.00000    0.02276    0.03085 =
        0.02466   -0.00246    0.00536   -0.00260
C17   1    1.108481    0.814985    0.832604    11.00000    0.02614    0.05035 =
        0.03785   -0.00835   -0.00001   -0.00723
AFIX  137
H17A  2    1.075586    0.892015    0.827317    11.00000   -1.50000
H17B  2    1.233619    0.805720    0.824462    11.00000   -1.50000
H17C  2    1.089463    0.791576    0.876877    11.00000   -1.50000
AFIX    0
C18   1    1.050303    0.625534    0.791303    11.00000    0.03232    0.03798 =
        0.06310   -0.00156    0.01402    0.00847
AFIX  137
H18A  2    1.176388    0.618879    0.783968    11.00000   -1.50000
H18B  2    0.980668    0.581176    0.759394    11.00000   -1.50000
H18C  2    1.030003    0.599943    0.835047    11.00000   -1.50000
AFIX    0
C19   1    1.020277    0.785464    0.715510    11.00000    0.04046    0.05615 =
        0.02900   -0.00178    0.01463   -0.01245
AFIX  137
H19A  2    0.947185    0.741768    0.684274    11.00000   -1.50000
H19B  2    1.145248    0.777876    0.706700    11.00000   -1.50000
H19C  2    0.985407    0.862355    0.711547    11.00000   -1.50000
AFIX    0
HKLF    4
END
;
