# Supplementary material for: 4-[(tert-Butyl­dimethyl­sil­yl)­oxy]-6-meth­oxy-7-methyl-5-(oxiran-2-ylmeth­yl)-2-benzofuran-3(1H)-one
Source: Acta Crystallogr Sect E Struct Rep Online. 2011 Nov 23;67(Pt 12):o3393. doi: 10.1107/S1600536811049026 (PMC3239034; doi:10.1107/S1600536811049026)
Supplement: Supplementary file 2 [file e-67-o3393-Isup2.hkl]

#
# h,k,l, Fc-squared, Fo-squared, sigma(Fo-squared) and status flag
#
data_I
_shelx_title ' chole6k in P2(1)/c'
_shelx_refln_list_code          4
_shelx_F_calc_maximum      159.07
_exptl_crystal_F_000       784.00
_reflns_d_resolution_high  0.8347
 
loop_
 _symmetry_equiv_pos_as_xyz
 'x, y, z'
 '-x, y+1/2, -z+1/2'
 '-x, -y, -z'
 'x, -y-1/2, z-1/2'
 
_cell_length_a     7.5682
_cell_length_b    12.2488
_cell_length_c    20.6905
_cell_angle_alpha  90.000
_cell_angle_beta   93.990
_cell_angle_gamma  90.000
 
_shelx_F_squared_multiplier     1.000
 
loop_
 _refln_index_h
 _refln_index_k
 _refln_index_l
 _refln_F_squared_calc
 _refln_F_squared_meas
 _refln_F_squared_sigma
 _refln_observed_status
   2   0   0     2056.28     2194.09     58.45 o
   3   0   0     5600.04     6352.88     12.99 o
   4   0   0        0.92        2.78      1.28 o
   5   0   0        5.70        4.80      1.24 o
   6   0   0       44.38       45.53      5.85 o
   7   0   0       53.83       56.46      6.69 o
   8   0   0      378.68      427.42     13.54 o
   9   0   0       20.69       19.01      7.17 o
   1   1   0     5359.18     6006.92     42.44 o
   2   1   0      611.52      622.81      4.93 o
   3   1   0     2680.07     2701.50     19.62 o
   4   1   0     5006.59     5313.15     25.96 o
   5   1   0     2289.87     2300.08     22.21 o
   6   1   0       58.92       43.51      4.05 o
   7   1   0      328.02      346.86      7.92 o
   8   1   0       12.90       11.69      4.77 o
   9   1   0      169.39      174.00      7.47 o
   0   2   0    17995.22    21250.55    183.08 o
   1   2   0     1943.89     2125.99     13.12 o
   2   2   0      698.20      624.87      5.68 o
   3   2   0       24.59       25.39      1.07 o
   4   2   0     1716.44     1671.16     13.26 o
   5   2   0     1099.50     1015.52     19.42 o
   6   2   0      836.93      844.45     10.37 o
   7   2   0        3.11        7.33      4.02 o
   8   2   0      905.99      979.71     13.48 o
   1   3   0      312.06      322.41      5.75 o
   2   3   0      961.30      985.55      6.42 o
   3   3   0     3011.90     3044.92     18.35 o
   4   3   0        0.04        2.24      1.03 o
   5   3   0     1458.24     1339.49     11.85 o
   6   3   0       79.97       63.15      8.44 o
   7   3   0      372.31      347.32     16.76 o
   8   3   0        5.88        7.57      4.70 o
   0   4   0        2.36        1.27      1.09 o
   1   4   0       61.12       47.20      2.03 o
   2   4   0      329.74      273.05     12.60 o
   3   4   0       11.28       19.86      1.63 o
   4   4   0     3112.59     3141.12     33.94 o
   5   4   0      350.64      322.87      6.70 o
   6   4   0      800.60      795.69      7.52 o
   7   4   0       68.78       78.43      5.11 o
   8   4   0      365.57      379.90     14.06 o
   1   5   0     2804.27     3088.44     17.97 o
   2   5   0      301.84      382.95      3.56 o
   3   5   0     1109.71     1030.84     16.43 o
   4   5   0      476.48      458.72      4.63 o
   5   5   0     2073.63     2186.01     12.72 o
   6   5   0     1081.12     1112.29     11.52 o
   7   5   0      123.75      118.72      8.56 o
   8   5   0        5.63        9.03      7.47 o
   0   6   0     1471.51     1903.95     33.28 o
   1   6   0       43.88       48.36      1.99 o
   2   6   0      378.45      521.48      3.77 o
   3   6   0        0.47        1.25      1.29 o
   4   6   0     1275.30     1263.14     10.08 o
   5   6   0       78.84       87.98      2.80 o
   6   6   0      272.48      248.57     34.56 o
   7   6   0        9.41        7.59      7.13 o
   8   6   0      653.06      753.08     19.06 o
   1   7   0     1746.39     1770.04     17.30 o
   2   7   0     1079.20     1013.86     14.58 o
   3   7   0      507.80      531.68      4.02 o
   4   7   0      365.82      349.26      6.99 o
   5   7   0      269.34      221.52      8.78 o
   6   7   0      305.47      270.32      8.37 o
   7   7   0        6.27        0.10      6.79 o
   0   8   0       74.98       77.31      3.70 o
   1   8   0      223.34      198.93      3.51 o
   2   8   0        9.12        3.90      2.71 o
   3   8   0        1.42        3.23      2.39 o
   4   8   0     1099.38     1120.69     10.92 o
   5   8   0       14.38       10.88      3.70 o
   6   8   0       61.82       53.76     17.72 o
   7   8   0        0.19        4.65      7.19 o
   1   9   0       25.46       20.44      2.60 o
   2   9   0      350.02      344.43      5.53 o
   3   9   0     1071.57     1127.02      9.84 o
   4   9   0       20.62       17.21      2.86 o
   5   9   0       18.13       14.07      3.98 o
   6   9   0       73.07       63.62      4.93 o
   7   9   0       16.31       29.23      7.64 o
   0  10   0      138.43      141.29      7.66 o
   1  10   0      163.73      136.41      8.01 o
   2  10   0      799.78      849.69      8.63 o
   3  10   0      144.61      109.58      4.99 o
   4  10   0      118.82      123.96      9.42 o
   5  10   0        0.00       -0.39      3.76 o
   6  10   0        0.66       -0.49      3.82 o
   1  11   0        8.37       12.47      2.99 o
   2  11   0      646.88      677.03      9.89 o
   3  11   0       23.70       18.41      3.33 o
   4  11   0       57.08       49.45      3.82 o
   5  11   0      309.25      322.23      8.62 o
   0  12   0      627.52      685.78     16.12 o
   1  12   0      390.74      448.53      9.51 o
   2  12   0        8.78       10.31      4.40 o
   3  12   0        7.30        4.64      3.25 o
   4  12   0       31.13       27.27      3.75 o
   5  12   0       49.99       39.22     11.04 o
   1  13   0        0.27       -2.52      4.84 o
   2  13   0      116.30      129.05      6.66 o
   3  13   0       10.60       12.92      4.87 o
   4  13   0       10.39       11.64      7.14 o
   0  14   0      217.43      254.50     12.05 o
   1  14   0       10.98       13.59      5.24 o
   2  14   0       91.41       93.00      6.59 o
  -9   1   1        3.58        7.35      5.05 o
  -8   1   1        9.01       11.65      4.64 o
  -7   1   1       32.09       42.89      4.59 o
  -6   1   1      167.43      153.98      5.49 o
  -5   1   1      160.68      146.58      5.10 o
  -4   1   1        9.43       14.30      1.68 o
  -3   1   1      275.93      254.65      6.33 o
  -2   1   1     1602.37     1790.87     13.86 o
  -1   1   1     3320.80     3382.07     13.36 o
   1   1   1     2374.81     2752.34     15.60 o
   2   1   1       60.94       65.62      3.00 o
   3   1   1       61.71       68.34      2.89 o
   4   1   1      461.32      373.90      4.00 o
   5   1   1       25.62       31.12      2.04 o
   6   1   1        0.32        6.38      3.62 o
   7   1   1      154.71      160.46     10.61 o
   8   1   1       11.98       22.14      5.11 o
  -8   2   1       15.06       30.46      7.47 o
  -7   2   1       26.24       23.21      5.23 o
  -6   2   1       20.54       35.31      4.08 o
  -5   2   1       78.52       76.80      2.45 o
  -4   2   1        1.25        4.60      1.53 o
  -3   2   1        1.68        5.78      1.38 o
  -2   2   1     4571.42     5021.76     22.41 o
  -1   2   1     2545.20     2988.89     23.50 o
   0   2   1      213.73      227.56      3.96 o
   1   2   1     2822.37     2969.77     22.52 o
   2   2   1     1571.68     1574.14     15.79 o
   3   2   1      117.22       90.58      1.93 o
   4   2   1       37.80       25.44      1.92 o
   5   2   1     1039.20     1033.22     16.00 o
   6   2   1       43.72       24.20      2.08 o
   7   2   1      144.35      145.08      6.76 o
   8   2   1       30.82       45.02      5.70 o
  -8   3   1      362.50      364.31     10.02 o
  -7   3   1       26.79       31.58      4.44 o
  -6   3   1      291.82      294.17      6.68 o
  -5   3   1        4.72       13.92      1.85 o
  -4   3   1        0.09        1.28      1.52 o
  -3   3   1       23.77       21.52      2.37 o
  -2   3   1     2779.97     2947.07     33.57 o
  -1   3   1     2209.03     2254.80     30.80 o
   0   3   1     6826.35     7778.99     59.36 o
   1   3   1      948.06      937.44     14.05 o
   2   3   1       37.08       45.46      1.68 o
   3   3   1      185.69      174.01      2.63 o
   4   3   1      906.45      896.47     13.47 o
   5   3   1        3.15        5.90      0.93 o
   6   3   1      689.65      689.36     11.46 o
   7   3   1      545.87      548.67      9.55 o
   8   3   1       67.88       67.71      7.93 o
  -8   4   1       43.53       38.79      6.66 o
  -7   4   1      428.35      420.42      8.50 o
  -6   4   1       47.11       44.17      3.99 o
  -5   4   1      736.24      766.89      7.70 o
  -4   4   1     1755.40     1797.81      9.82 o
  -3   4   1       86.93       78.73      2.84 o
  -2   4   1        0.42        8.31      3.02 o
  -1   4   1     9465.54    11242.33     81.13 o
   0   4   1     3244.06     3656.94     29.72 o
   1   4   1     1417.19     1345.08      6.59 o
   2   4   1     3973.43     4279.68     18.76 o
   3   4   1     1247.83     1320.64     12.82 o
   4   4   1      340.15      320.87      3.44 o
   5   4   1       75.00       76.77      2.17 o
   6   4   1        5.20        5.84      2.18 o
   7   4   1      124.19      135.04      5.66 o
   8   4   1      162.60      179.66     10.74 o
  -8   5   1       56.63       53.02      8.57 o
  -7   5   1       26.00       28.58      4.24 o
  -6   5   1       28.97       33.87      3.83 o
  -5   5   1       92.44      101.14      3.81 o
  -4   5   1       10.12        7.07      1.90 o
  -3   5   1     2283.10     2426.44     25.75 o
  -2   5   1     1364.41     1576.55      7.82 o
  -1   5   1     3401.25     4103.54     39.86 o
   0   5   1      627.30      700.66      5.08 o
   1   5   1     2634.16     2808.55     11.55 o
   2   5   1       56.72       56.96      2.69 o
   3   5   1       20.62       17.43      1.36 o
   4   5   1        0.01        2.73      1.54 o
   5   5   1        2.57        2.68      2.11 o
   6   5   1      172.88      191.95      5.77 o
   7   5   1        3.96       -2.08      6.57 o
   8   5   1       18.47        9.07      7.60 o
  -8   6   1       13.60       27.13      8.33 o
  -7   6   1       48.48       48.97      7.29 o
  -6   6   1        4.64        4.89      3.13 o
  -5   6   1      296.39      302.29      4.46 o
  -4   6   1      692.39      676.28      8.19 o
  -3   6   1        0.03        2.45      2.53 o
  -2   6   1        3.72       10.73      1.40 o
  -1   6   1     3057.86     3460.96     13.18 o
   0   6   1      585.44      567.06      8.06 o
   1   6   1      310.68      336.46      4.22 o
   2   6   1       96.20       92.93      3.59 o
   3   6   1      179.57      164.56      3.02 o
   4   6   1        4.81        5.87      1.59 o
   5   6   1       27.74       23.45      2.39 o
   6   6   1       15.64        5.53      5.07 o
   7   6   1       72.17       63.48      7.96 o
   8   6   1      151.50      153.57     10.69 o
  -7   7   1      163.65      156.93      9.81 o
  -6   7   1      135.35      115.53     16.58 o
  -5   7   1      345.83      301.05     14.44 o
  -4   7   1       54.59       62.37      2.28 o
  -3   7   1      211.53      206.63      5.28 o
  -2   7   1      197.21      194.55      7.97 o
  -1   7   1      655.41      694.79      5.65 o
   0   7   1      257.90      287.89      3.38 o
   1   7   1      201.35      231.92      9.80 o
   2   7   1     1052.92     1071.36      9.95 o
   3   7   1      130.79      137.94      2.78 o
   4   7   1      213.21      242.76      8.67 o
   5   7   1      392.00      355.21     11.89 o
   6   7   1        0.22       -1.12      3.33 o
   7   7   1      134.49      132.08      9.67 o
  -7   8   1        0.01       -0.46      6.30 o
  -6   8   1       53.52       39.36      4.21 o
  -5   8   1      304.25      254.33     12.86 o
  -4   8   1      181.52      181.71      6.22 o
  -3   8   1       35.23       35.88      3.49 o
  -2   8   1       95.51       90.46      3.23 o
  -1   8   1       35.54       49.61      1.91 o
   0   8   1       36.14       25.27      3.07 o
   1   8   1       31.11       29.22      1.17 o
   2   8   1       19.83       12.82      2.46 o
   3   8   1       17.95       20.52      2.62 o
   4   8   1      155.34      125.41     12.08 o
   5   8   1        2.07        1.38      3.58 o
   6   8   1       18.21       18.65      7.06 o
   7   8   1        7.05       14.96      7.31 o
  -7   9   1       35.32       44.38      7.88 o
  -6   9   1       11.05       14.12      9.22 o
  -5   9   1        0.01       -1.23      3.77 o
  -4   9   1        3.97        6.09      2.81 o
  -3   9   1       55.59       48.49      3.25 o
  -2   9   1       16.93       20.63      2.83 o
  -1   9   1       19.73       15.41      2.93 o
   0   9   1      213.84      211.96      4.32 o
   1   9   1      320.88      298.85      6.64 o
   2   9   1       12.75       10.85      3.12 o
   3   9   1       84.82       52.95      4.28 o
   4   9   1        1.44        1.12      3.44 o
   5   9   1        0.86        0.49      3.71 o
   6   9   1       31.51       24.34      6.06 o
   7   9   1        8.10       12.77      7.04 o
  -6  10   1       81.20       61.63     16.90 o
  -5  10   1        1.85        4.18      4.64 o
  -4  10   1        1.31       -1.10      2.87 o
  -3  10   1       87.58       68.61      5.87 o
  -2  10   1       82.24       62.22      5.72 o
  -1  10   1      987.26      983.04      8.53 o
   0  10   1      509.57      519.33      8.26 o
   1  10   1       13.48       19.21      2.83 o
   2  10   1      894.70      860.10     15.22 o
   3  10   1      375.34      320.78      5.97 o
   4  10   1        0.02        0.39      3.89 o
   5  10   1       10.62        6.44      4.41 o
   6  10   1        5.52        3.42      4.81 o
  -6  11   1       19.72        9.66      4.32 o
  -5  11   1      529.78      563.81     36.12 o
  -4  11   1        0.88       -2.17      3.17 o
  -3  11   1      246.75      247.64     13.49 o
  -2  11   1      790.07      875.73     15.84 o
  -1  11   1       99.27      100.61      5.75 o
   0  11   1        9.47        8.30      4.35 o
   1  11   1      726.63      774.77     12.77 o
   2  11   1      250.15      247.39      7.31 o
   3  11   1      267.94      237.76      6.99 o
   4  11   1      133.03      126.95      6.02 o
   5  11   1       10.27        4.15      4.37 o
  -5  12   1       55.38       41.45      6.25 o
  -4  12   1       75.30       63.11      6.11 o
  -3  12   1      146.16      114.98      7.67 o
  -2  12   1       18.31       10.26      4.53 o
  -1  12   1      319.66      337.59      8.62 o
   0  12   1       17.81       23.00      4.73 o
   1  12   1      122.87      136.20      6.44 o
   2  12   1       81.53       77.51     14.15 o
   3  12   1        1.03        2.46      3.18 o
   4  12   1       39.18       30.60      5.86 o
   5  12   1       63.23       63.70     11.62 o
  -4  13   1        1.34        1.30      4.53 o
  -3  13   1       82.25       76.38      8.69 o
  -2  13   1       47.48       58.20      5.55 o
  -1  13   1      321.78      373.68      9.54 o
   0  13   1        0.00       -0.14      4.56 o
   1  13   1       35.61       43.39      5.49 o
   2  13   1       15.71       11.59      4.59 o
   3  13   1        5.01        4.10      4.58 o
   4  13   1       54.64       68.05      8.28 o
  -2  14   1        4.09        3.12      4.96 o
  -1  14   1       40.78       47.24      5.59 o
   0  14   1      209.78      250.86      8.59 o
   1  14   1        7.76        4.40      4.99 o
   2  14   1       77.61      104.17      6.66 o
  -9   0   2      106.74      110.12      9.34 o
  -8   0   2      435.58      463.91     13.62 o
  -7   0   2       48.58       53.03      6.88 o
  -6   0   2      541.06      472.61     11.46 o
  -5   0   2       37.41       35.35      4.71 o
  -4   0   2     3165.97     3677.63     23.71 o
  -3   0   2     5990.65     6264.59     31.32 o
  -2   0   2    16876.45    18693.76     83.94 o
  -1   0   2     1271.50     1107.84    212.36 o
   1   0   2    19294.88    21288.74   1193.12 o
   2   0   2     1791.99     1782.63     11.92 o
   3   0   2      115.96       95.78      4.54 o
   4   0   2     5085.47     5139.70     27.87 o
   5   0   2     1899.76     1867.29     19.12 o
   6   0   2      681.12      738.46     14.02 o
   7   0   2       33.23       41.76      6.29 o
   8   0   2       54.88       48.57      7.50 o
  -9   1   2       41.60       50.82      5.72 o
  -8   1   2      673.92      673.36     16.27 o
  -7   1   2      953.79      967.38     16.10 o
  -6   1   2      874.18      914.31     10.90 o
  -5   1   2       14.45       22.29      1.94 o
  -4   1   2     4021.43     4403.95     41.27 o
  -3   1   2     1050.56     1048.86     11.51 o
  -2   1   2     7690.85     9042.30     38.63 o
  -1   1   2     2885.69     2981.71     28.42 o
   0   1   2     5051.31     4267.14    220.05 o
   1   1   2     4212.49     4657.25     17.09 o
   2   1   2     3392.15     3761.47     14.87 o
   3   1   2     1034.67      978.15      6.76 o
   4   1   2       37.20       25.81      1.53 o
   5   1   2       78.13       51.52      1.70 o
   6   1   2      686.36      710.90      9.68 o
   7   1   2      428.62      443.51     21.77 o
   8   1   2      308.34      344.53      8.72 o
  -8   2   2      328.84      316.75      8.45 o
  -7   2   2      617.24      656.06     10.28 o
  -6   2   2      582.53      564.95      8.80 o
  -5   2   2      270.31      272.02      8.90 o
  -4   2   2     1436.07     1412.86     15.96 o
  -3   2   2      784.88      803.78      6.15 o
  -2   2   2      970.40     1028.33      6.40 o
  -1   2   2      312.81      321.85      5.90 o
   0   2   2      907.86      886.31      5.89 o
   1   2   2    14810.81    17374.17    144.76 o
   2   2   2      182.84      155.51      1.53 o
   3   2   2      480.56      411.40      4.24 o
   4   2   2     1038.05     1077.58      6.49 o
   5   2   2     1281.07     1163.95      8.06 o
   6   2   2      101.66       92.32      5.14 o
   7   2   2      293.27      312.54      7.69 o
   8   2   2      762.75      806.75     12.36 o
  -8   3   2       90.49      104.60      6.07 o
  -7   3   2        0.23        4.02      3.92 o
  -6   3   2      363.96      390.12     20.36 o
  -5   3   2      439.27      397.20      6.42 o
  -4   3   2      370.03      356.69      5.48 o
  -3   3   2      601.84      597.89      5.79 o
  -2   3   2     1755.10     1737.38     30.04 o
  -1   3   2     1146.13     1209.63     30.93 o
   0   3   2     4916.01     5911.27     22.31 o
   1   3   2     2588.52     2701.64     10.57 o
   2   3   2      838.27      978.32      6.29 o
   3   3   2      116.77      115.35      2.85 o
   4   3   2      275.67      222.14      4.37 o
   5   3   2      183.77      167.21      5.70 o
   6   3   2     1897.56     1987.54     10.80 o
   7   3   2     1140.70     1182.36     14.00 o
   8   3   2       29.53       32.34      5.08 o
  -8   4   2      209.10      219.42      7.28 o
  -7   4   2      174.30      192.45      6.41 o
  -6   4   2       20.59       15.78      4.21 o
  -5   4   2     1445.57     1491.27      8.70 o
  -4   4   2      943.32      994.00      8.34 o
  -3   4   2      220.96      208.28      4.13 o
  -2   4   2     1728.98     1843.06     10.00 o
  -1   4   2      461.66      451.54      6.01 o
   0   4   2     6039.38     7276.58     21.40 o
   1   4   2     5770.47     6857.82     61.06 o
   2   4   2     2534.99     2593.22     29.01 o
   3   4   2        6.08        1.73      1.21 o
   4   4   2      177.13      160.68      4.85 o
   5   4   2     1124.61     1171.49     24.84 o
   6   4   2        2.71        4.41      2.18 o
   7   4   2        2.47        2.65      3.68 o
   8   4   2      221.06      246.80     11.90 o
  -8   5   2      246.28      215.71     11.46 o
  -7   5   2      655.23      698.69     10.49 o
  -6   5   2      616.89      592.86      8.79 o
  -5   5   2      912.23      887.64      8.72 o
  -4   5   2       12.06        6.37      2.37 o
  -3   5   2      780.89      713.50     16.01 o
  -2   5   2        0.60        0.97      2.99 o
  -1   5   2       71.90       48.39      2.44 o
   0   5   2       32.71       39.15      2.09 o
   1   5   2      197.61      184.23      3.17 o
   2   5   2     1295.72     1170.68      7.12 o
   3   5   2        2.78        0.49      1.13 o
   4   5   2     2180.00     2203.69     19.18 o
   5   5   2        3.18        4.29      2.11 o
   6   5   2     1460.17     1528.61     13.42 o
   7   5   2       76.39       83.99      8.14 o
   8   5   2      290.28      292.45     12.91 o
  -8   6   2        9.27        4.55      7.06 o
  -7   6   2       82.22       82.18      8.16 o
  -6   6   2       22.01       25.27      3.58 o
  -5   6   2      231.20      224.97      4.29 o
  -4   6   2     1156.48     1110.95     13.95 o
  -3   6   2     3677.49     3982.79     90.20 o
  -2   6   2     8241.18     9114.90    167.36 o
  -1   6   2      530.20      691.88      5.15 o
   0   6   2     1422.78     1469.79      7.51 o
   1   6   2     1180.56     1210.64     12.47 o
   2   6   2       69.30       51.23      3.07 o
   3   6   2      701.58      661.40      8.78 o
   4   6   2     1527.58     1620.91     10.01 o
   5   6   2      173.98      144.64     10.99 o
   6   6   2        2.78        2.08      4.46 o
   7   6   2       20.70       24.52      7.70 o
   8   6   2       68.97       65.02      8.80 o
  -7   7   2      497.60      555.08     15.91 o
  -6   7   2      172.64      155.51      5.71 o
  -5   7   2        4.31        3.74      3.24 o
  -4   7   2      186.02      164.00     10.62 o
  -3   7   2       30.64       24.52      6.80 o
  -2   7   2       62.62       57.15      5.23 o
  -1   7   2      183.01      173.46      2.91 o
   0   7   2     3753.14     4209.79     18.10 o
   1   7   2     1666.56     1602.73     18.59 o
   2   7   2     1616.85     1604.55     14.93 o
   3   7   2     1167.36     1082.06      9.52 o
   4   7   2      726.27      750.54     46.66 o
   5   7   2      129.48      112.39      5.03 o
   6   7   2      118.11      107.24      5.04 o
   7   7   2      101.73      101.34      9.04 o
  -7   8   2        0.58        0.39      6.13 o
  -6   8   2       16.09       11.60      5.23 o
  -5   8   2       58.78       53.00      4.34 o
  -4   8   2     1384.02     1386.55     15.65 o
  -3   8   2      185.24      153.14      6.70 o
  -2   8   2      405.55      398.62      5.45 o
  -1   8   2       97.51       94.94      2.90 o
   0   8   2      570.73      613.83      4.60 o
   1   8   2     1610.13     1691.31     13.29 o
   2   8   2      140.71      119.78      3.62 o
   3   8   2       83.33       71.18      4.13 o
   4   8   2      229.53      197.60      5.03 o
   5   8   2       64.35       55.53      4.57 o
   6   8   2      152.14      131.54      5.69 o
   7   8   2       14.32       19.81      6.98 o
  -7   9   2      295.37      310.74     13.10 o
  -6   9   2      186.34      176.72     10.65 o
  -5   9   2      804.00      826.71     16.86 o
  -4   9   2        1.33        0.88      2.72 o
  -3   9   2      218.96      206.99      5.89 o
  -2   9   2      209.50      193.40      7.70 o
  -1   9   2      439.91      447.68      7.75 o
   0   9   2        0.27        2.67      1.54 o
   1   9   2        3.09        5.32      2.63 o
   2   9   2      205.38      215.34      4.74 o
   3   9   2       14.44        8.70      3.27 o
   4   9   2      228.47      227.68      8.33 o
   5   9   2        0.29       -1.34      3.82 o
   6   9   2       27.72       26.35      4.50 o
   7   9   2      454.18      487.95     16.27 o
  -6  10   2      183.93      158.72     12.82 o
  -5  10   2       10.04       10.63      4.03 o
  -4  10   2      404.32      398.86      6.68 o
  -3  10   2        0.09        2.89      3.26 o
  -2  10   2      222.32      210.84      6.69 o
  -1  10   2       94.87       84.99      6.35 o
   0  10   2       24.05       21.98      2.72 o
   1  10   2       29.17       22.66      3.33 o
   2  10   2      116.44      108.45      4.07 o
   3  10   2      170.64      140.16      5.84 o
   4  10   2      268.81      237.63      8.18 o
   5  10   2       85.36       77.09      5.50 o
   6  10   2       50.78       49.30      9.70 o
  -5  11   2       11.71       18.58      5.25 o
  -4  11   2      384.26      413.92      7.12 o
  -3  11   2        2.48        0.21      3.66 o
  -2  11   2      853.50      869.12     12.21 o
  -1  11   2      777.57      829.84     11.78 o
   0  11   2       26.84       28.99      4.94 o
   1  11   2      905.87      981.93     13.55 o
   2  11   2      257.42      251.54     10.51 o
   3  11   2      157.47      119.91      5.79 o
   4  11   2        1.74        3.55      3.30 o
   5  11   2       59.44       53.59      5.19 o
  -5  12   2       27.08       19.72      4.51 o
  -4  12   2       24.26       21.77      3.55 o
  -3  12   2       13.47       10.20      5.83 o
  -2  12   2      216.19      261.29     21.47 o
  -1  12   2       44.06       42.30      5.12 o
   0  12   2       26.43       30.81      7.14 o
   1  12   2       15.85       25.10      4.69 o
   2  12   2       56.81       64.51      5.82 o
   3  12   2      160.28      115.24      5.75 o
   4  12   2      142.60      147.66      6.64 o
   5  12   2       74.82       69.90     18.66 o
  -4  13   2      116.41      134.69     12.51 o
  -3  13   2       56.59       54.38      8.27 o
  -2  13   2       74.96       79.88      6.03 o
  -1  13   2      640.07      788.79     29.12 o
   0  13   2       27.18       20.76      5.06 o
   1  13   2      135.49      165.03      7.23 o
   2  13   2      197.36      192.58      7.52 o
   3  13   2        0.42        5.89      7.53 o
   4  13   2        8.98       20.41      7.04 o
  -2  14   2        3.94        2.43      5.11 o
  -1  14   2        7.23        7.89      5.05 o
   0  14   2      137.57      144.32     11.43 o
   1  14   2      101.04      115.28      7.19 o
   2  14   2      229.30      266.06      8.92 o
  -9   1   3        0.01       -4.54      4.54 o
  -8   1   3       61.71       66.54      5.56 o
  -7   1   3        9.15       18.62      4.66 o
  -6   1   3      169.52      183.46     10.44 o
  -5   1   3        2.59        4.61      1.90 o
  -4   1   3      294.66      311.78      4.94 o
  -3   1   3      132.34      109.29      2.87 o
  -2   1   3     2774.02     3105.50     14.41 o
  -1   1   3      323.34      348.72      2.79 o
   0   1   3     5025.15     5728.98     22.08 o
   1   1   3     2232.19     2339.68      9.88 o
   2   1   3     6779.63     7300.35     38.04 o
   3   1   3        6.17        4.86      1.42 o
   4   1   3      109.91       89.37      5.47 o
   5   1   3      417.20      472.93      7.31 o
   6   1   3        1.66        7.47      3.69 o
   7   1   3        2.54        3.44      4.06 o
   8   1   3      151.11      156.03      6.75 o
  -8   2   3       63.86       58.27      9.66 o
  -7   2   3      367.80      389.95     16.22 o
  -6   2   3       17.05       22.63      5.16 o
  -5   2   3      130.33      131.99      3.10 o
  -4   2   3      449.53      444.01      5.34 o
  -3   2   3      567.63      619.15      5.88 o
  -2   2   3        9.63       11.42      2.97 o
  -1   2   3     1850.04     1875.03     11.73 o
   0   2   3     3103.80     3540.38     22.08 o
   1   2   3     2858.02     3223.14     22.48 o
   2   2   3     4305.20     4880.74     19.64 o
   3   2   3      766.22      786.11      6.19 o
   4   2   3     1330.91     1351.73     11.18 o
   5   2   3        6.40        9.14      1.83 o
   6   2   3      362.40      352.94      7.38 o
   7   2   3       64.26       65.71      4.98 o
   8   2   3       54.93       47.72      5.41 o
  -8   3   3       67.05       67.10      8.93 o
  -7   3   3       38.55       27.97      4.71 o
  -6   3   3       44.84       37.91      4.13 o
  -5   3   3      129.37      131.30      3.35 o
  -4   3   3      536.12      510.09      6.07 o
  -3   3   3      980.77      868.13     16.92 o
  -2   3   3     2420.15     2421.95     10.97 o
  -1   3   3        5.54        4.25      1.94 o
   0   3   3       63.71       54.03      2.45 o
   1   3   3      348.10      320.71      4.35 o
   2   3   3     1315.35     1375.76     11.36 o
   3   3   3      366.59      358.07      3.20 o
   4   3   3       32.79       25.33      2.57 o
   5   3   3      753.28      725.49      6.28 o
   6   3   3      230.73      222.81     13.28 o
   7   3   3      111.54      100.74      6.98 o
   8   3   3        3.29        6.80      4.67 o
  -8   4   3       79.33       83.67      5.46 o
  -7   4   3      117.04      116.60      5.59 o
  -6   4   3      149.33      129.43      6.61 o
  -5   4   3      187.31      202.56      5.58 o
  -4   4   3      346.74      332.88      8.22 o
  -3   4   3        0.60        2.08      2.18 o
  -2   4   3      664.74      713.28      6.55 o
  -1   4   3      645.29      723.15      7.53 o
   0   4   3     3081.43     3233.69     38.91 o
   1   4   3      714.78      685.27      9.89 o
   2   4   3     3060.33     3279.22     56.42 o
   3   4   3      710.31      738.40      6.99 o
   4   4   3       46.94       40.46      3.43 o
   5   4   3      227.84      209.83      7.92 o
   6   4   3        0.06        3.44      2.24 o
   7   4   3       77.48       67.72      4.72 o
   8   4   3       26.25       35.28      8.39 o
  -8   5   3       61.03       53.09      7.85 o
  -7   5   3      438.20      452.24      8.89 o
  -6   5   3       15.85       16.75      3.76 o
  -5   5   3      253.91      271.04      4.45 o
  -4   5   3     1146.70     1121.68     11.90 o
  -3   5   3      688.46      663.64      7.23 o
  -2   5   3      116.58       96.22      3.33 o
  -1   5   3     1092.41     1165.72     10.01 o
   0   5   3      644.65      677.69      9.88 o
   1   5   3       60.16       53.60      6.48 o
   2   5   3      798.31      818.91      6.11 o
   3   5   3       38.78       45.64      3.15 o
   4   5   3      231.59      252.92      3.90 o
   5   5   3        0.56        0.15      2.02 o
   6   5   3      434.82      465.52      7.81 o
   7   5   3       27.51       24.89      7.13 o
   8   5   3        9.54       25.76      8.43 o
  -8   6   3      115.45      106.78      9.41 o
  -7   6   3      151.21      132.82      9.59 o
  -6   6   3       25.97       20.06      3.70 o
  -5   6   3      832.07      841.06      7.35 o
  -4   6   3      117.28      102.06      4.18 o
  -3   6   3      223.98      244.52     17.58 o
  -2   6   3       17.90       12.35      3.22 o
  -1   6   3       24.69       12.62      1.61 o
   0   6   3      941.90      985.98     14.66 o
   1   6   3     1644.28     1735.20     18.00 o
   2   6   3      572.67      579.46      5.69 o
   3   6   3        5.86        9.92      1.00 o
   4   6   3        7.48        8.27      1.54 o
   5   6   3       63.79       45.02      3.67 o
   6   6   3      117.14      115.02      7.29 o
   7   6   3        7.68       14.23      7.61 o
   8   6   3      182.68      184.17     11.69 o
  -7   7   3      661.79      648.08     16.95 o
  -6   7   3        8.83        5.40      6.26 o
  -5   7   3       10.71        7.59      3.29 o
  -4   7   3        0.74        3.20      3.14 o
  -3   7   3      355.90      349.21      9.56 o
  -2   7   3       17.44        6.13      2.97 o
  -1   7   3       66.86       54.82      3.17 o
   0   7   3       18.81       12.45      3.75 o
   1   7   3      278.36      275.76      5.41 o
   2   7   3      500.50      462.36      5.56 o
   3   7   3     1077.07     1115.38      9.79 o
   4   7   3      199.11      182.16      4.10 o
   5   7   3       54.86       52.92      4.17 o
   6   7   3       58.24       45.16      4.21 o
   7   7   3        0.52       -2.23      7.15 o
  -7   8   3        1.49        1.41      3.79 o
  -6   8   3       61.95       58.84      7.17 o
  -5   8   3       83.88       85.78      7.18 o
  -4   8   3      148.06      151.22     10.58 o
  -3   8   3      363.83      372.18     15.72 o
  -2   8   3     1315.33     1266.27     14.23 o
  -1   8   3       90.06       87.73      2.55 o
   0   8   3      442.13      452.96      6.30 o
   1   8   3       49.09       52.84      2.84 o
   2   8   3      121.27      118.33      3.67 o
   3   8   3       39.22       34.08      3.10 o
   4   8   3      109.00       86.67      5.13 o
   5   8   3       40.88       35.08      4.38 o
   6   8   3       11.50        7.90      3.93 o
   7   8   3       63.99       51.13      8.49 o
  -7   9   3       55.66       39.08      7.34 o
  -6   9   3        9.14       10.15      4.21 o
  -5   9   3        0.54        4.26      3.11 o
  -4   9   3       20.00       14.41      3.56 o
  -3   9   3       52.08       50.67      3.94 o
  -2   9   3     1342.37     1350.26      9.90 o
  -1   9   3      720.95      731.22     10.57 o
   0   9   3        4.61        6.36      1.55 o
   1   9   3      334.10      316.90      6.59 o
   2   9   3        0.22       -0.72      2.56 o
   3   9   3       77.12       61.08      4.91 o
   4   9   3      255.75      206.15      6.45 o
   5   9   3       75.05       54.95      4.69 o
   6   9   3       12.24       15.70      9.43 o
  -6  10   3      332.34      361.99     26.06 o
  -5  10   3       25.11       15.17      4.09 o
  -4  10   3      187.26      192.80      5.17 o
  -3  10   3       50.04       49.47      3.44 o
  -2  10   3       73.89       65.31      4.76 o
  -1  10   3        9.37       10.74      2.88 o
   0  10   3      466.19      455.64      7.03 o
   1  10   3      100.40      100.68      3.98 o
   2  10   3       14.88       13.83      3.03 o
   3  10   3        5.12        5.23      3.07 o
   4  10   3      133.92      121.86      4.42 o
   5  10   3      233.83      243.81      7.63 o
   6  10   3      103.13      106.03      6.54 o
  -5  11   3        0.12        2.66      5.13 o
  -4  11   3       65.95       57.11      3.92 o
  -3  11   3       59.43       44.64      4.96 o
  -2  11   3       38.28       35.14      3.67 o
  -1  11   3       37.60       32.25      4.82 o
   0  11   3       19.38       16.51      4.44 o
   1  11   3       62.05       51.21      5.02 o
   2  11   3       34.44       39.92      3.67 o
   3  11   3        0.09        7.26      3.18 o
   4  11   3        8.87       10.86      6.52 o
   5  11   3       12.51       12.75      5.30 o
  -5  12   3       32.06       21.94      4.35 o
  -4  12   3       30.11       29.70      4.93 o
  -3  12   3       36.00       38.21      4.87 o
  -2  12   3      398.95      410.42     13.43 o
  -1  12   3      186.94      204.50     14.55 o
   0  12   3        1.94        1.13      4.22 o
   1  12   3        1.81        5.25      4.50 o
   2  12   3        5.15        7.09      3.41 o
   3  12   3        0.06        7.15      3.56 o
   4  12   3        0.31        4.66      4.73 o
   5  12   3       35.55       33.37     10.47 o
  -4  13   3       96.08      104.53     11.08 o
  -3  13   3        2.23       -6.09      8.32 o
  -2  13   3      122.74      138.41      9.98 o
  -1  13   3        3.15        4.96      5.08 o
   0  13   3        9.04       16.36      7.72 o
   1  13   3        5.67        5.61      4.98 o
   2  13   3      479.60      510.52     23.32 o
   3  13   3      638.69      724.17     29.34 o
  -2  14   3       75.59       73.57      9.08 o
  -1  14   3       92.78      120.22      7.66 o
   0  14   3       21.50       22.89      5.55 o
   1  14   3      341.01      388.01     12.78 o
   2  14   3       88.08      120.71      7.15 o
  -9   0   4       35.28       27.72      7.34 o
  -8   0   4        0.22        2.65      6.23 o
  -7   0   4       48.69       55.66      7.03 o
  -6   0   4      406.97      458.49     11.44 o
  -5   0   4        3.96       -1.23      2.28 o
  -4   0   4      418.83      607.38      8.13 o
  -3   0   4    16058.82    19057.96     40.39 o
  -2   0   4       78.82       53.34      3.45 o
  -1   0   4      357.73      429.00      9.62 o
   0   0   4     3848.44     4019.10     22.74 o
   1   0   4    25304.16    29371.85    109.57 o
   2   0   4       61.87       50.84      1.68 o
   3   0   4     1428.28     1326.70     13.03 o
   4   0   4       52.26       25.62      3.97 o
   5   0   4      161.68      142.98      6.81 o
   6   0   4      410.08      421.84     11.24 o
   7   0   4       42.32       32.75      6.36 o
   8   0   4       69.08       67.32      7.94 o
  -9   1   4      117.83      112.43      6.69 o
  -8   1   4        1.70        6.61      4.59 o
  -7   1   4        0.03       -0.56      4.14 o
  -6   1   4       23.73       28.10      2.51 o
  -5   1   4      313.63      381.55      6.43 o
  -4   1   4      232.54      230.37      4.40 o
  -3   1   4       53.60       32.58      2.25 o
  -2   1   4     4014.55     4236.92     25.07 o
  -1   1   4     2540.85     2634.09     36.67 o
   0   1   4     5897.40     6431.76     40.39 o
   1   1   4     9780.87    11736.20     29.47 o
   2   1   4     6673.92     7225.65     16.49 o
   3   1   4      221.55      236.43      4.43 o
   4   1   4     1139.03     1096.89     27.57 o
   5   1   4       12.16       10.27      0.85 o
   6   1   4      425.55      409.70      7.77 o
   7   1   4        0.03        1.21      3.97 o
   8   1   4      283.17      321.46      8.57 o
  -8   2   4       98.86       98.45      5.99 o
  -7   2   4      576.39      629.45     10.28 o
  -6   2   4      132.39       98.57      3.28 o
  -5   2   4      582.74      520.71      5.48 o
  -4   2   4      803.20      804.66      7.41 o
  -3   2   4     4945.21     5285.29     22.37 o
  -2   2   4      351.47      358.88      6.36 o
  -1   2   4      172.66      160.29      4.79 o
   0   2   4     7957.68     9266.91     34.99 o
   1   2   4     4547.17     5219.08     16.77 o
   2   2   4     6685.28     7849.32     21.85 o
   3   2   4      921.81      836.39     11.58 o
   4   2   4      243.02      235.58      3.90 o
   5   2   4     1481.11     1450.09     12.17 o
   6   2   4      682.22      651.83      9.44 o
   7   2   4       44.99       47.65      4.62 o
   8   2   4        0.26        0.13      4.73 o
  -8   3   4      436.54      475.86      9.95 o
  -7   3   4      136.99      139.77      5.95 o
  -6   3   4      464.94      498.57      8.44 o
  -5   3   4      693.96      635.20      7.31 o
  -4   3   4       88.95       69.44      3.29 o
  -3   3   4      588.24      689.95      7.81 o
  -2   3   4      719.55      667.68      8.63 o
  -1   3   4     1112.08     1066.70     10.59 o
   0   3   4       30.55       28.13      2.49 o
   1   3   4       18.76       18.53      0.99 o
   2   3   4     3374.40     3591.58     37.28 o
   3   3   4      125.44      109.36      1.79 o
   4   3   4     1609.71     1615.51      8.51 o
   5   3   4       20.08       20.74      2.33 o
   6   3   4       36.15       35.42      3.95 o
   7   3   4      211.53      196.67      6.49 o
   8   3   4      519.08      534.67     10.37 o
  -8   4   4      128.02      131.30     13.92 o
  -7   4   4      111.16      113.19      8.20 o
  -6   4   4      482.00      462.18      8.24 o
  -5   4   4        5.05        7.15      2.89 o
  -4   4   4        1.28        3.09      2.62 o
  -3   4   4       45.82       32.70      2.63 o
  -2   4   4     1901.43     2198.62     27.27 o
  -1   4   4     3294.38     3564.57     12.97 o
   0   4   4     2568.33     2806.61     16.55 o
   1   4   4     2279.01     2482.05     12.18 o
   2   4   4     1649.34     1963.59      5.46 o
   3   4   4      636.29      641.14      5.22 o
   4   4   4      762.95      789.65      6.27 o
   5   4   4     1238.30     1254.69     15.42 o
   6   4   4       51.76       55.32      4.34 o
   7   4   4      253.02      263.78      7.23 o
   8   4   4      129.05      131.74      9.76 o
  -8   5   4      139.29      142.21     10.12 o
  -7   5   4      339.79      355.49      8.07 o
  -6   5   4     1549.59     1649.05     14.57 o
  -5   5   4       51.54       40.03      4.60 o
  -4   5   4     3409.63     3457.50     17.07 o
  -3   5   4      184.09      157.42      4.15 o
  -2   5   4      631.83      633.10     12.38 o
  -1   5   4      656.95      773.28      7.78 o
   0   5   4        0.83       -0.14      1.12 o
   1   5   4      138.43      199.82      5.47 o
   2   5   4     1691.38     1919.63     12.25 o
   3   5   4      424.34      437.28      5.64 o
   4   5   4      103.02       92.55      2.16 o
   5   5   4       26.99       22.10      2.41 o
   6   5   4        1.01        2.27      6.24 o
   7   5   4       12.01       21.30      7.27 o
   8   5   4      284.69      333.94     13.91 o
  -8   6   4      120.78      135.61      9.83 o
  -7   6   4      666.43      676.36     16.88 o
  -6   6   4      236.31      246.96      6.35 o
  -5   6   4       36.41       36.34      3.86 o
  -4   6   4      262.47      244.17      5.56 o
  -3   6   4       72.25       50.07      3.32 o
  -2   6   4      520.19      536.86      6.60 o
  -1   6   4      952.01      920.73      7.26 o
   0   6   4        2.87        4.75      1.27 o
   1   6   4     3518.23     3962.57     26.14 o
   2   6   4      123.71       80.54      3.42 o
   3   6   4        3.94       10.95      0.95 o
   4   6   4      347.96      318.01      5.18 o
   5   6   4      226.33      196.11      6.50 o
   6   6   4        4.90        5.91      3.28 o
   7   6   4      679.59      765.05     18.77 o
   8   6   4       64.36       53.86      9.25 o
  -7   7   4      100.73       85.84      9.08 o
  -6   7   4      375.12      386.02     12.61 o
  -5   7   4      111.69       97.19      8.05 o
  -4   7   4     1369.42     1353.21     16.41 o
  -3   7   4      210.63      198.43      8.86 o
  -2   7   4      180.91      168.38      5.11 o
  -1   7   4      300.88      368.26      4.25 o
   0   7   4       40.46       24.73      1.64 o
   1   7   4       36.34       27.36      3.11 o
   2   7   4      198.18      160.35      3.75 o
   3   7   4     2531.01     2630.31     17.02 o
   4   7   4      119.82       94.06      3.79 o
   5   7   4       15.34       10.68      6.50 o
   6   7   4      203.12      209.26     19.42 o
   7   7   4        1.24        1.63      7.53 o
  -7   8   4      273.16      238.67     11.63 o
  -6   8   4       12.43        0.83      5.85 o
  -5   8   4       64.90       66.53      4.86 o
  -4   8   4       22.73       17.45      3.50 o
  -3   8   4      522.31      472.47     12.26 o
  -2   8   4       14.00        9.16      3.60 o
  -1   8   4       99.04       96.52      4.69 o
   0   8   4     1692.50     1917.05     32.72 o
   1   8   4      387.03      366.03      8.21 o
   2   8   4      258.94      258.15      4.88 o
   3   8   4      266.32      250.30      7.38 o
   4   8   4        5.90        4.90      3.22 o
   5   8   4      613.72      631.26     10.17 o
   6   8   4       26.90       15.50      5.44 o
   7   8   4      378.04      447.25     15.53 o
  -7   9   4        7.51        5.38      3.80 o
  -6   9   4      123.59      119.12      8.52 o
  -5   9   4      646.57      639.25     13.92 o
  -4   9   4      103.25      108.98      6.05 o
  -3   9   4       36.70       35.53      3.61 o
  -2   9   4      151.34      147.35      5.85 o
  -1   9   4      266.87      252.33      6.06 o
   0   9   4       55.00       45.37      2.66 o
   1   9   4       56.47       46.28      3.50 o
   2   9   4       69.99       61.30      3.47 o
   3   9   4       48.63       48.58      3.44 o
   4   9   4     1476.28     1533.54     19.23 o
   5   9   4        0.89        2.77      6.46 o
   6   9   4      171.91      195.52      7.14 o
  -6  10   4       84.79       88.97     12.04 o
  -5  10   4       26.46       24.18      3.50 o
  -4  10   4       16.47       14.78      3.86 o
  -3  10   4       54.98       45.35      5.64 o
  -2  10   4       21.23       15.43      5.78 o
  -1  10   4     1501.03     1582.62     12.00 o
   0  10   4     1662.74     1702.35     15.47 o
   1  10   4      165.90      173.89      6.32 o
   2  10   4       46.59       35.01      3.38 o
   3  10   4      236.61      255.66      5.67 o
   4  10   4       41.36       43.27      5.73 o
   5  10   4      206.95      223.62      7.59 o
   6  10   4       40.11       37.39      5.58 o
  -5  11   4      183.37      145.27      6.49 o
  -4  11   4       69.15       76.24      4.92 o
  -3  11   4       50.74       42.97      3.48 o
  -2  11   4       63.55       46.27      7.08 o
  -1  11   4        1.64        2.78      4.16 o
   0  11   4      423.13      469.19      9.30 o
   1  11   4       29.71       28.58      3.41 o
   2  11   4      894.47     1020.99     10.23 o
   3  11   4      101.89      109.95      5.88 o
   4  11   4      258.80      242.52      7.85 o
   5  11   4       24.65       19.66      4.91 o
  -5  12   4       79.29       80.49     14.13 o
  -4  12   4      134.73      134.62     10.73 o
  -3  12   4      334.40      360.30      9.08 o
  -2  12   4      599.18      627.47     16.10 o
  -1  12   4      178.26      219.21      7.48 o
   0  12   4       20.33       21.47      4.79 o
   1  12   4      263.40      306.39      9.81 o
   2  12   4      307.09      331.50      6.72 o
   3  12   4      186.07      179.87      7.72 o
   4  12   4        0.83        4.82      4.64 o
  -4  13   4      136.81      136.00     10.15 o
  -3  13   4        4.48        8.76      4.87 o
  -2  13   4       69.75       87.39      9.09 o
  -1  13   4       64.30       80.93     15.82 o
   0  13   4      347.11      413.73      9.86 o
   1  13   4       19.55       27.97      5.04 o
   2  13   4      337.60      353.83      9.39 o
   3  13   4      196.46      222.20     29.36 o
  -2  14   4        0.93        5.39      4.92 o
  -1  14   4      204.62      215.33     11.47 o
   0  14   4       62.90       62.74      6.23 o
   1  14   4        0.66       -0.93      5.01 o
   2  14   4        4.51        6.38      4.88 o
  -8   1   5       93.68      104.03      6.07 o
  -7   1   5      121.28      121.67      7.84 o
  -6   1   5       28.49       28.86      2.75 o
  -5   1   5       45.05       44.12      3.29 o
  -4   1   5     1697.37     1721.74     26.06 o
  -3   1   5      356.33      436.65     14.34 o
  -2   1   5     4278.04     4630.25     29.36 o
  -1   1   5     1344.37     1360.07     22.13 o
   0   1   5     3347.40     3674.86      9.58 o
   1   1   5    14793.93    17374.82     35.75 o
   2   1   5     3205.29     3525.60     19.96 o
   3   1   5       25.80       21.59      1.11 o
   4   1   5     1016.84     1032.67     14.47 o
   5   1   5       32.03       25.26      4.90 o
   6   1   5        2.63        5.37      3.68 o
   7   1   5       94.61      110.51      5.59 o
   8   1   5        6.03        5.00      4.61 o
  -8   2   5       12.64       10.63      4.61 o
  -7   2   5        7.08       16.15      4.51 o
  -6   2   5        0.24        2.55      2.48 o
  -5   2   5      202.10      176.04      7.27 o
  -4   2   5      417.89      446.34      5.97 o
  -3   2   5      752.32      872.05     10.12 o
  -2   2   5      754.87      790.17      9.44 o
  -1   2   5     4748.09     5154.62     21.89 o
   0   2   5     7773.23     9130.85     26.30 o
   1   2   5     8370.45     9651.68     40.60 o
   2   2   5      582.80      628.92      8.97 o
   3   2   5      423.68      392.35      6.63 o
   4   2   5      305.18      278.13      7.52 o
   5   2   5      108.47       97.28      4.45 o
   6   2   5        0.00        1.66      3.73 o
   7   2   5        1.41       -0.65      3.92 o
   8   2   5       87.29       95.00      6.15 o
  -8   3   5        6.89        9.71      5.07 o
  -7   3   5      143.27      137.30     14.19 o
  -6   3   5      158.20      148.36      5.59 o
  -5   3   5       15.31       18.78      2.97 o
  -4   3   5      291.30      308.42      6.87 o
  -3   3   5       22.11       32.80      2.73 o
  -2   3   5      313.35      314.32      6.66 o
  -1   3   5      946.52      979.26     10.83 o
   0   3   5        1.59        0.89      2.18 o
   1   3   5      632.17      737.67      7.17 o
   2   3   5     1680.87     1815.20     21.47 o
   3   3   5      136.39      145.05      3.09 o
   4   3   5      612.56      621.39     17.15 o
   5   3   5        8.23        8.19      3.19 o
   6   3   5        8.66        8.50      3.75 o
   7   3   5        1.50        0.40      3.97 o
   8   3   5       83.33       82.13      9.30 o
  -8   4   5        0.32        1.16      4.45 o
  -7   4   5      368.92      369.54     11.08 o
  -6   4   5      532.16      522.36     20.55 o
  -5   4   5       66.10       62.33      3.76 o
  -4   4   5      212.15      184.23      4.66 o
  -3   4   5        1.69        6.04      5.51 o
  -2   4   5      531.85      530.15      8.93 o
  -1   4   5       22.80       32.72      3.68 o
   0   4   5        0.27        0.98      2.16 o
   1   4   5       14.88       16.04      1.25 o
   2   4   5      500.28      516.10      8.07 o
   3   4   5        0.11        3.82      1.53 o
   4   4   5       20.36       23.63      1.51 o
   5   4   5       41.23       51.81      5.54 o
   6   4   5      155.27      159.11      5.40 o
   7   4   5      359.91      387.00     13.58 o
   8   4   5      146.98      139.64     10.67 o
  -8   5   5        0.17       -1.19      7.28 o
  -7   5   5       47.45       48.37      4.71 o
  -6   5   5     2841.28     2996.23     33.59 o
  -5   5   5      115.34      115.21      4.54 o
  -4   5   5       61.15       63.15     10.05 o
  -3   5   5        1.55        4.91      2.47 o
  -2   5   5      685.15      681.53     10.74 o
  -1   5   5     1697.79     1833.69     12.69 o
   0   5   5        0.48        3.35      3.12 o
   1   5   5       21.80       19.37      0.95 o
   2   5   5      411.83      410.01     10.22 o
   3   5   5       19.37       18.26      2.38 o
   4   5   5        0.65       -0.26      1.40 o
   5   5   5      355.08      325.02     10.73 o
   6   5   5       10.58       10.46      6.47 o
   7   5   5       35.10       39.14      7.58 o
   8   5   5      118.90      122.27     10.12 o
  -8   6   5       50.76       44.29      7.92 o
  -7   6   5      361.41      368.33     13.07 o
  -6   6   5      131.78      126.85      5.46 o
  -5   6   5      355.77      350.05      6.94 o
  -4   6   5      922.45      974.45     17.47 o
  -3   6   5      144.92      114.30      7.12 o
  -2   6   5      618.96      677.06     13.81 o
  -1   6   5        4.50        2.59      1.64 o
   0   6   5      434.38      454.95      4.47 o
   1   6   5      250.92      231.03      7.04 o
   2   6   5      325.45      262.07      5.56 o
   3   6   5      479.60      492.35     11.65 o
   4   6   5      956.99      927.17      8.14 o
   5   6   5       53.76       41.97      3.87 o
   6   6   5        2.74        7.80      6.42 o
   7   6   5       42.23       41.01      7.85 o
  -7   7   5        4.28        4.85      6.64 o
  -6   7   5      249.09      236.11     10.51 o
  -5   7   5      145.35      132.88      5.93 o
  -4   7   5       85.84       71.19      5.74 o
  -3   7   5      216.85      226.44      5.74 o
  -2   7   5      116.03       99.86      3.74 o
  -1   7   5      436.64      452.66      5.45 o
   0   7   5     1603.53     1724.53     18.35 o
   1   7   5      189.49      161.88      5.28 o
   2   7   5      276.85      257.23      4.59 o
   3   7   5      136.80      119.11      4.71 o
   4   7   5      115.75      114.94      4.69 o
   5   7   5       88.76       83.69      4.81 o
   6   7   5      430.99      402.56     13.84 o
   7   7   5       30.29       17.97      7.00 o
  -7   8   5       17.03        7.82      6.52 o
  -6   8   5       19.83       17.22      6.44 o
  -5   8   5      610.87      595.26      9.14 o
  -4   8   5      211.51      225.41      6.15 o
  -3   8   5       94.43       74.22      3.96 o
  -2   8   5       13.83       12.90      2.90 o
  -1   8   5      659.44      632.62     12.31 o
   0   8   5      687.05      697.81     16.83 o
   1   8   5       99.59       90.65      4.49 o
   2   8   5      469.96      474.60      6.28 o
   3   8   5       34.46       35.32      3.06 o
   4   8   5        2.58        3.07      2.48 o
   5   8   5      161.81      149.33     10.86 o
   6   8   5       10.12        8.15      6.71 o
   7   8   5        5.41        9.55      7.70 o
  -7   9   5       35.85       32.16      6.66 o
  -6   9   5       85.17       75.93      7.61 o
  -5   9   5      109.26      116.75      8.50 o
  -4   9   5       33.41       30.33      5.76 o
  -3   9   5       11.79        6.79      3.11 o
  -2   9   5      167.99      126.95     15.78 o
  -1   9   5      190.39      144.46      3.73 o
   0   9   5       70.36       54.89      3.34 o
   1   9   5      411.07      387.04      7.22 o
   2   9   5      272.69      274.52      5.40 o
   3   9   5      284.27      256.79      5.65 o
   4   9   5      999.19      959.34     12.51 o
   5   9   5       41.62       27.94      4.43 o
   6   9   5      111.24      100.14      9.93 o
  -6  10   5        7.68        3.05      4.19 o
  -5  10   5        4.22        4.13      7.27 o
  -4  10   5      741.17      721.18     28.97 o
  -3  10   5      229.65      219.32      6.13 o
  -2  10   5      141.07      130.62      4.68 o
  -1  10   5     1690.25     1731.47     14.83 o
   0  10   5     1356.78     1387.66     10.78 o
   1  10   5      369.56      339.23      6.02 o
   2  10   5      167.04      160.63      4.76 o
   3  10   5      295.19      299.12      7.27 o
   4  10   5        5.74        3.39      4.24 o
   5  10   5       25.53       16.83      6.73 o
   6  10   5        0.07       -4.39      7.21 o
  -5  11   5      117.55      109.72      5.92 o
  -4  11   5       17.69       17.33      3.20 o
  -3  11   5        8.45        8.35      2.96 o
  -2  11   5     1319.77     1347.51     15.04 o
  -1  11   5      408.84      418.91     12.67 o
   0  11   5      111.60      102.00      8.09 o
   1  11   5       13.14        5.53      3.02 o
   2  11   5      239.46      272.97      7.47 o
   3  11   5       24.36       22.91      3.50 o
   4  11   5      170.46      161.15      7.98 o
   5  11   5       16.19       17.59      4.70 o
  -5  12   5      129.90      137.43      6.48 o
  -4  12   5       15.74       17.59      4.76 o
  -3  12   5       79.69       84.36      5.95 o
  -2  12   5       89.35      104.75     10.99 o
  -1  12   5      332.92      369.77     12.90 o
   0  12   5      170.76      179.90     11.35 o
   1  12   5       12.42        8.09      4.38 o
   2  12   5      284.98      297.99      6.48 o
   3  12   5      377.37      434.10      7.68 o
   4  12   5        1.14        5.06      4.51 o
  -3  13   5       40.11       35.27      5.45 o
  -2  13   5       42.69       42.54      8.31 o
  -1  13   5        9.00        8.27      7.36 o
   0  13   5      137.74      163.92      7.28 o
   1  13   5        0.37       -2.20      4.56 o
   2  13   5        3.02        0.79      4.77 o
   3  13   5       90.61       98.73     20.41 o
  -2  14   5       40.78       43.37      5.90 o
  -1  14   5        2.38        1.26      7.23 o
   0  14   5       91.30       96.11      9.10 o
   1  14   5       59.15       69.23      8.51 o
  -8   0   6      182.59      139.41      9.45 o
  -7   0   6       23.65        1.98      6.08 o
  -6   0   6      106.95      121.04      7.60 o
  -5   0   6      282.66      303.51      7.33 o
  -4   0   6       14.60       20.78      3.45 o
  -3   0   6        7.00       31.43      3.55 o
  -2   0   6     4139.05     4469.47     21.52 o
  -1   0   6     2123.68     2424.28     15.03 o
   0   0   6       22.45       30.21      3.27 o
   1   0   6     2271.03     2418.74     17.84 o
   2   0   6      643.56      755.58      4.30 o
   3   0   6      252.77      216.82      4.38 o
   4   0   6        0.48       -1.26      3.78 o
   5   0   6     1735.87     1759.31     19.98 o
   6   0   6       10.36       12.25      5.61 o
   7   0   6       27.66       39.61      6.78 o
   8   0   6       20.29       19.77      6.69 o
  -8   1   6      187.65      212.96      7.42 o
  -7   1   6       39.24       30.06      4.79 o
  -6   1   6      752.81      725.85     11.02 o
  -5   1   6        6.19        1.13      2.75 o
  -4   1   6      325.48      251.51      4.76 o
  -3   1   6     2722.06     3028.75     56.04 o
  -2   1   6        3.55        5.39      2.29 o
  -1   1   6      104.25      128.26      3.39 o
   0   1   6     2416.67     2688.25     22.01 o
   1   1   6     8753.83    10289.89     17.97 o
   2   1   6      362.32      421.04      7.24 o
   3   1   6      253.77      224.76      3.24 o
   4   1   6      270.46      247.90      3.10 o
   5   1   6      379.03      383.52      7.19 o
   6   1   6       13.84       15.49      3.97 o
   7   1   6        0.03        0.17      4.09 o
   8   1   6       18.02       28.68      4.93 o
  -8   2   6        3.01        3.51      4.35 o
  -7   2   6        0.09        0.45      4.07 o
  -6   2   6      273.61      323.71      6.10 o
  -5   2   6       53.72       34.43      3.23 o
  -4   2   6      140.07      144.43      5.33 o
  -3   2   6      105.21       65.93      4.14 o
  -2   2   6       82.52       76.60      3.05 o
  -1   2   6     1255.10     1222.28     19.51 o
   0   2   6       41.85       39.20      2.11 o
   1   2   6       34.60       29.71      2.06 o
   2   2   6      603.72      615.52      4.38 o
   3   2   6        0.48        5.19      0.96 o
   4   2   6        0.39        0.24      1.59 o
   5   2   6     1526.62     1582.77     12.60 o
   6   2   6        2.96        2.93      3.86 o
   7   2   6        7.07        9.39      4.14 o
   8   2   6      236.41      280.17     12.89 o
  -8   3   6      528.06      576.80     21.53 o
  -7   3   6        8.20        6.37      4.17 o
  -6   3   6       85.36       69.22      4.65 o
  -5   3   6      265.09      299.68      5.81 o
  -4   3   6       57.19       38.34      3.19 o
  -3   3   6      177.12      181.70      5.92 o
  -2   3   6      378.49      326.17      7.07 o
  -1   3   6       15.67       15.41      3.66 o
   0   3   6      237.50      248.64      4.45 o
   1   3   6     1214.54     1279.08     21.09 o
   2   3   6       33.42       62.81      3.22 o
   3   3   6     1950.79     2132.40     11.57 o
   4   3   6     2011.16     1726.31     91.80 o
   5   3   6       15.98       13.29      2.85 o
   6   3   6      654.84      703.51     10.03 o
   7   3   6       25.87       27.31      6.52 o
   8   3   6      204.51      205.84     11.54 o
  -8   4   6      112.23      111.61      6.10 o
  -7   4   6      187.44      213.95      8.22 o
  -6   4   6       13.64       22.51      5.27 o
  -5   4   6     1564.61     1518.28     12.28 o
  -4   4   6      110.98      100.98      7.14 o
  -3   4   6      522.57      547.40     11.62 o
  -2   4   6     1905.38     2225.77     17.82 o
  -1   4   6      857.55      848.55     11.39 o
   0   4   6       18.20       11.69      2.44 o
   1   4   6     1457.39     1563.19      6.94 o
   2   4   6     1256.96     1353.31      8.98 o
   3   4   6      854.69      798.81     12.14 o
   4   4   6       10.53        8.39      1.37 o
   5   4   6      581.96      572.57      8.10 o
   6   4   6      136.23      147.54      5.48 o
   7   4   6       26.35       27.85      7.22 o
   8   4   6       56.16       74.85      9.19 o
  -8   5   6      127.77      139.09      6.54 o
  -7   5   6      203.01      199.03      6.67 o
  -6   5   6       55.39       76.83      5.27 o
  -5   5   6       82.03       73.37      4.27 o
  -4   5   6      299.95      250.18     11.11 o
  -3   5   6        9.64        6.82      2.65 o
  -2   5   6      751.56      598.81      9.58 o
  -1   5   6     1046.00     1011.16      8.67 o
   0   5   6     2207.53     2574.16     13.97 o
   1   5   6      382.90      374.63      3.69 o
   2   5   6        3.74        9.52      1.05 o
   3   5   6       35.20       34.75      1.93 o
   4   5   6      338.76      295.11      4.77 o
   5   5   6      556.38      551.10      9.12 o
   6   5   6      118.61      114.03      8.62 o
   7   5   6       70.89       85.19      9.19 o
   8   5   6       83.74      112.77     10.40 o
  -8   6   6       95.79       96.69      9.65 o
  -7   6   6       39.28       46.18      7.97 o
  -6   6   6      473.11      476.63     13.82 o
  -5   6   6     4230.65     4347.07     57.61 o
  -4   6   6      806.21      826.25      9.59 o
  -3   6   6      183.13      153.97     14.77 o
  -2   6   6      264.47      223.41      4.84 o
  -1   6   6      873.91      893.55      6.48 o
   0   6   6      102.67      130.87      2.62 o
   1   6   6     1465.22     1197.08     10.42 o
   2   6   6        3.61        1.02      2.80 o
   3   6   6       50.42       58.00      1.60 o
   4   6   6      310.10      271.92      9.25 o
   5   6   6       35.56       33.98      3.79 o
   6   6   6      137.14      139.78      9.52 o
   7   6   6        0.07        0.84      7.79 o
  -7   7   6        3.97        7.89      6.35 o
  -6   7   6       10.59       11.73      6.29 o
  -5   7   6      211.16      207.53     15.20 o
  -4   7   6       11.25       11.40      3.57 o
  -3   7   6     1271.21     1249.78     35.87 o
  -2   7   6       81.59       56.45      4.49 o
  -1   7   6     2209.28     2379.21     24.97 o
   0   7   6     5088.86     5694.12     72.73 o
   1   7   6     1164.90     1182.44     11.10 o
   2   7   6      830.74      804.01     18.63 o
   3   7   6        2.90        0.56      2.46 o
   4   7   6      609.78      577.91      6.90 o
   5   7   6      129.64      114.16      5.37 o
   6   7   6       81.61       76.89      8.15 o
   7   7   6        0.00        0.21      7.31 o
  -7   8   6      333.18      332.51     13.17 o
  -6   8   6        1.40        2.15      6.20 o
  -5   8   6      281.41      292.33     13.81 o
  -4   8   6      303.97      305.60      7.00 o
  -3   8   6      347.76      369.36     13.75 o
  -2   8   6       45.05       39.95      3.46 o
  -1   8   6      110.88       84.69      3.12 o
   0   8   6     2324.11     2557.87     35.20 o
   1   8   6     1994.73     2125.68     17.67 o
   2   8   6      252.20      297.28      8.04 o
   3   8   6      495.08      497.85      6.53 o
   4   8   6       80.66       66.39      4.80 o
   5   8   6      213.02      211.39     11.56 o
   6   8   6      119.56      119.72      9.91 o
   7   8   6      146.87      142.59     11.28 o
  -6   9   6      175.52      155.63      9.33 o
  -5   9   6       78.38       69.33      8.30 o
  -4   9   6     2071.81     2198.97     17.11 o
  -3   9   6       16.24       12.44      3.36 o
  -2   9   6     1060.44     1128.17     10.98 o
  -1   9   6      106.68       99.39      3.46 o
   0   9   6     1829.22     2104.68     20.39 o
   1   9   6       74.96       68.41     12.59 o
   2   9   6        3.28        1.02      2.89 o
   3   9   6       12.66        7.69      2.89 o
   4   9   6       36.29       33.46      6.99 o
   5   9   6      119.45      101.29      5.73 o
   6   9   6       13.87        6.12      7.09 o
  -6  10   6        2.34       -1.22      5.93 o
  -5  10   6      693.74      744.96     40.53 o
  -4  10   6       91.91       77.48     12.89 o
  -3  10   6      310.10      298.60      6.83 o
  -2  10   6        0.13        2.07      2.81 o
  -1  10   6        0.12        6.37      6.45 o
   0  10   6      558.88      553.67     11.28 o
   1  10   6      652.72      719.54     13.14 o
   2  10   6      120.01      118.06      5.07 o
   3  10   6      225.97      235.50      8.35 o
   4  10   6       78.97       81.07      9.34 o
   5  10   6      171.29      160.62      9.79 o
   6  10   6       13.69        9.99      7.98 o
  -5  11   6       43.94       55.14      9.16 o
  -4  11   6      464.77      479.45     34.52 o
  -3  11   6       20.49       12.49      4.61 o
  -2  11   6      169.74      152.46      9.42 o
  -1  11   6       62.80       73.18      5.46 o
   0  11   6      514.79      562.30     33.96 o
   1  11   6       59.12       53.66      3.80 o
   2  11   6      130.97      137.64      4.90 o
   3  11   6        1.13        3.64      3.83 o
   4  11   6      263.26      288.75     23.60 o
   5  11   6       97.65       81.86     14.18 o
  -4  12   6      131.79      157.61      9.93 o
  -3  12   6      112.54      112.71      6.44 o
  -2  12   6       72.72       75.52      5.76 o
  -1  12   6      182.33      204.32      7.48 o
   0  12   6        3.92       -0.06      5.80 o
   1  12   6      261.14      298.87      9.00 o
   2  12   6       84.88       81.19      7.32 o
   3  12   6      744.35      827.33     10.15 o
   4  12   6        2.04        9.38     11.18 o
  -3  13   6       38.62       41.05      5.58 o
  -2  13   6      170.92      162.26      7.09 o
  -1  13   6       70.32       57.29      5.82 o
   0  13   6      318.48      354.82     13.09 o
   1  13   6       14.13        7.43      4.65 o
   2  13   6        1.26       -0.23      4.64 o
   3  13   6       46.39       39.82      7.25 o
  -1  14   6      221.95      247.23      9.51 o
   0  14   6        0.01        2.95      6.85 o
   1  14   6      216.92      268.44     12.18 o
  -8   1   7        0.11        0.12      4.50 o
  -7   1   7       61.98       50.47      5.09 o
  -6   1   7      213.48      217.94      4.74 o
  -5   1   7      110.33      116.32      3.91 o
  -4   1   7      137.29      128.97      3.81 o
  -3   1   7       26.52       36.95      2.82 o
  -2   1   7      430.37      464.96      5.65 o
  -1   1   7      309.57      365.53     13.48 o
   0   1   7      817.91      844.48      7.03 o
   1   1   7      187.03      167.81      2.44 o
   2   1   7     1367.22     1636.14      6.26 o
   3   1   7      261.50      251.30      4.37 o
   4   1   7       25.45       12.48      1.49 o
   5   1   7       10.08       12.39      3.52 o
   6   1   7        0.91        0.79      3.80 o
   7   1   7      146.92      140.50      6.12 o
   8   1   7        4.38        3.12      4.56 o
  -8   2   7      196.83      202.52      7.42 o
  -7   2   7       97.28       87.31      5.81 o
  -6   2   7       59.50       41.43      3.76 o
  -5   2   7       92.07       83.14      3.97 o
  -4   2   7        6.95        6.31      3.47 o
  -3   2   7        1.16        0.65      2.39 o
  -2   2   7       35.54       39.86      3.40 o
  -1   2   7       34.76       36.93      2.65 o
   0   2   7     1371.69     1567.68     18.44 o
   1   2   7     2154.48     2394.56     14.90 o
   2   2   7      111.67       99.13      3.16 o
   3   2   7      183.73      179.91      7.77 o
   4   2   7      153.23      154.26      3.18 o
   5   2   7        2.29        5.56      1.55 o
   6   2   7      102.63      107.52      5.47 o
   7   2   7      144.27      141.50     12.01 o
   8   2   7      328.61      365.21      9.14 o
  -8   3   7       22.59       30.47      5.36 o
  -7   3   7       15.29       20.19      4.47 o
  -6   3   7       36.17       30.33      4.00 o
  -5   3   7        4.38        5.06      3.11 o
  -4   3   7      365.14      353.07      8.06 o
  -3   3   7        3.24        9.64      3.64 o
  -2   3   7      137.25      144.96      5.69 o
  -1   3   7     3240.75     3647.72     21.87 o
   0   3   7       22.76       13.86      2.65 o
   1   3   7     1574.60     1678.33     20.46 o
   2   3   7     6811.18     7787.27     41.18 o
   3   3   7      465.50      494.81      9.78 o
   4   3   7      397.49      392.50      5.36 o
   5   3   7        0.77        3.18      2.06 o
   6   3   7        4.69        2.58      3.77 o
   7   3   7        0.08       -1.19      3.75 o
   8   3   7      122.58      143.81     10.84 o
  -8   4   7      121.13      122.95      6.29 o
  -7   4   7      150.36      127.35      5.98 o
  -6   4   7     1332.81     1381.70     12.66 o
  -5   4   7     1102.78     1118.97     11.09 o
  -4   4   7       63.19       50.45      3.56 o
  -3   4   7     1823.77     1987.83     18.06 o
  -2   4   7     1192.99     1264.03     14.26 o
  -1   4   7      171.99      165.64      6.25 o
   0   4   7     1793.08     1903.61     15.02 o
   1   4   7      909.68      886.19      8.41 o
   2   4   7       32.91       43.61      5.20 o
   3   4   7      297.76      296.79      6.99 o
   4   4   7      367.63      399.36      4.16 o
   5   4   7        8.92       11.28      2.26 o
   6   4   7      356.43      380.98     12.59 o
   7   4   7       24.47       29.83      7.52 o
   8   4   7      211.41      230.80     12.41 o
  -8   5   7       53.45       63.05      5.28 o
  -7   5   7        7.27        7.51      4.12 o
  -6   5   7        4.21        6.57      3.50 o
  -5   5   7      208.62      174.08      5.60 o
  -4   5   7     1334.72     1376.50     30.93 o
  -3   5   7      335.11      336.73      6.00 o
  -2   5   7       44.72       26.22      4.48 o
  -1   5   7      807.61      911.25     10.67 o
   0   5   7      237.00      243.00      5.06 o
   1   5   7       16.62       17.06      1.53 o
   2   5   7      638.30      608.62      9.39 o
   3   5   7      196.95      191.95      4.39 o
   4   5   7        0.19       -0.27      1.44 o
   5   5   7      772.41      741.02     44.92 o
   6   5   7       52.67       57.03      7.66 o
   7   5   7      414.92      416.01     14.59 o
  -8   6   7        0.28        0.87      6.76 o
  -7   6   7       26.83       19.95      4.21 o
  -6   6   7      262.22      308.96     11.19 o
  -5   6   7       28.88       35.71      7.84 o
  -4   6   7        7.94        8.29      3.51 o
  -3   6   7       34.10       37.82      3.35 o
  -2   6   7      259.41      266.07     19.71 o
  -1   6   7       56.29       48.01      3.29 o
   0   6   7      602.50      636.25     10.13 o
   1   6   7      430.97      401.22      7.20 o
   2   6   7     1576.60     1480.57    104.34 o
   3   6   7      161.98      168.22     12.06 o
   4   6   7      927.28      956.96     23.08 o
   5   6   7       45.32       37.15      7.35 o
   6   6   7      132.62      132.24      9.52 o
   7   6   7      144.18      137.20     10.04 o
  -7   7   7        0.69        1.92      6.22 o
  -6   7   7      158.18      159.31      9.48 o
  -5   7   7       96.67       92.10      4.93 o
  -4   7   7      204.04      200.71      8.83 o
  -3   7   7       47.71       39.38      5.97 o
  -2   7   7      509.96      451.74      8.82 o
  -1   7   7        0.71        1.40      1.99 o
   0   7   7       28.37       14.03      1.82 o
   1   7   7       62.96       48.53      1.88 o
   2   7   7      225.87      205.53      8.41 o
   3   7   7      568.80      582.29      7.92 o
   4   7   7       30.89       24.48      6.47 o
   5   7   7      114.75      112.69      9.24 o
   6   7   7       25.40       36.05      8.12 o
   7   7   7       68.87       52.09      9.29 o
  -7   8   7        3.91        7.28      6.49 o
  -6   8   7       39.57       41.11      6.82 o
  -5   8   7        2.53        8.73      4.48 o
  -4   8   7      935.62      928.94     11.20 o
  -3   8   7      171.57      158.94      8.29 o
  -2   8   7      740.85      735.46     22.02 o
  -1   8   7      934.99      868.12     15.25 o
   0   8   7      392.02      360.69      4.61 o
   1   8   7     1700.43     1684.39     19.32 o
   2   8   7        3.87       -2.92      5.23 o
   3   8   7        0.79        3.22      2.75 o
   4   8   7      263.45      257.31      7.21 o
   5   8   7      405.91      407.97     13.84 o
   6   8   7       39.08       27.07      7.93 o
  -6   9   7       55.47       49.59      6.70 o
  -5   9   7      477.36      456.44     13.81 o
  -4   9   7      112.73       96.04      8.97 o
  -3   9   7        1.90        2.95      4.16 o
  -2   9   7      385.29      354.62     23.75 o
  -1   9   7      901.14      835.19      8.06 o
   0   9   7      326.30      291.98      6.84 o
   1   9   7       24.99       12.22      5.07 o
   2   9   7      206.68      175.92      7.30 o
   3   9   7        6.70        3.23      2.83 o
   4   9   7       27.05       15.04      4.40 o
   5   9   7        4.44        5.76      7.13 o
   6   9   7       64.51       56.09      8.17 o
  -6  10   7       81.64       70.56      7.38 o
  -5  10   7      277.21      263.29     25.02 o
  -4  10   7       14.10       13.98      3.82 o
  -3  10   7       11.15        8.95      5.58 o
  -2  10   7      120.15      101.88      8.86 o
  -1  10   7      390.61      410.96     12.59 o
   0  10   7      554.35      622.02     12.55 o
   1  10   7       26.61       21.63      4.04 o
   2  10   7      337.72      360.88      6.55 o
   3  10   7      150.08      146.43      4.86 o
   4  10   7       10.92        7.97      4.61 o
   5  10   7      448.26      446.73     28.51 o
  -5  11   7      318.96      336.59     15.67 o
  -4  11   7       64.08       75.09     22.80 o
  -3  11   7        0.27       -1.14      6.19 o
  -2  11   7      100.99       94.27      8.28 o
  -1  11   7      145.37      153.25      9.28 o
   0  11   7        9.06        5.80      3.61 o
   1  11   7       12.52       12.87      4.16 o
   2  11   7        7.69        5.47      3.33 o
   3  11   7       42.84       57.67      5.81 o
   4  11   7        2.30        3.27      4.65 o
   5  11   7        0.61        8.01      7.59 o
  -4  12   7      143.44      166.06     10.14 o
  -3  12   7       33.92       49.72      7.72 o
  -2  12   7      137.96      147.47      6.92 o
  -1  12   7       85.38      102.38      6.05 o
   0  12   7       55.68       56.40      5.21 o
   1  12   7        5.47        3.82      4.02 o
   2  12   7       49.96       53.39      7.66 o
   3  12   7      143.57      140.79      6.38 o
   4  12   7      279.80      279.31      8.93 o
  -3  13   7       58.47       77.80      7.63 o
  -2  13   7        0.74        0.80      4.79 o
  -1  13   7      285.55      297.32      9.40 o
   0  13   7      145.93      155.57      7.15 o
   1  13   7       30.44       35.25      7.16 o
   2  13   7        4.12        3.16      6.03 o
   3  13   7      129.77      124.17      9.40 o
  -1  14   7      173.21      202.24      8.15 o
   0  14   7        4.97       -3.35      5.19 o
  -8   0   8      292.27      256.68     11.40 o
  -7   0   8     1787.29     1736.14     24.16 o
  -6   0   8      225.49      186.15      7.00 o
  -5   0   8      146.78      133.58      6.05 o
  -4   0   8       50.96       32.83      4.26 o
  -3   0   8        0.38        4.34      3.71 o
  -2   0   8      391.36      364.33      7.61 o
  -1   0   8     3209.43     3377.58     20.31 o
   0   0   8      594.67      557.24      5.97 o
   1   0   8      974.69      991.90     14.49 o
   2   0   8     1330.96     1356.65     50.92 o
   3   0   8      132.99      132.28      2.98 o
   4   0   8      289.11      282.75     15.08 o
   5   0   8      593.82      630.88     12.91 o
   6   0   8        1.67        0.63      5.19 o
   7   0   8      126.89      112.52      8.12 o
   8   0   8       10.00        8.87      6.62 o
  -8   1   8       92.41       95.28      6.14 o
  -7   1   8        7.73       16.47      4.52 o
  -6   1   8       16.19        9.88      3.45 o
  -5   1   8       86.03       96.02      3.95 o
  -4   1   8      672.03      635.51      7.50 o
  -3   1   8      487.56      415.47      7.12 o
  -2   1   8      576.71      478.68      6.02 o
  -1   1   8      546.56      477.41      5.84 o
   0   1   8       25.06       19.97      2.02 o
   1   1   8     2058.83     2312.73     10.54 o
   2   1   8      211.22      196.99      4.65 o
   3   1   8      309.90      279.58      5.04 o
   4   1   8      684.36      643.20      5.36 o
   5   1   8        6.10        3.66      3.49 o
   6   1   8      135.93      114.36      7.37 o
   7   1   8        0.32        0.09      4.04 o
   8   1   8        1.05       -0.46      4.68 o
  -8   2   8       86.58       83.33      7.96 o
  -7   2   8      135.89      136.43      6.14 o
  -6   2   8       23.62       26.85      3.68 o
  -5   2   8      483.49      442.95      9.53 o
  -4   2   8     1384.67     1361.57     14.96 o
  -3   2   8     2001.61     2106.94     12.83 o
  -2   2   8        0.67        1.63      2.59 o
  -1   2   8     3326.48     3969.29     16.07 o
   0   2   8       66.01       41.01      2.89 o
   1   2   8     2717.59     2890.18     21.26 o
   2   2   8     1199.22     1314.26     13.67 o
   3   2   8      777.91      845.18      9.95 o
   4   2   8      335.94      317.58      4.29 o
   5   2   8        3.73        4.47      1.74 o
   6   2   8      523.33      536.07      9.98 o
   7   2   8      279.53      286.04      7.85 o
   8   2   8       48.41       40.05      5.37 o
  -8   3   8      119.56      120.17     11.64 o
  -7   3   8      120.20      105.37     11.85 o
  -6   3   8     1214.79     1179.36     11.98 o
  -5   3   8        6.42        3.04      3.22 o
  -4   3   8     1887.88     1970.73     18.48 o
  -3   3   8        0.04       -0.81      3.72 o
  -2   3   8        0.23       -0.52      3.88 o
  -1   3   8       87.28       41.54      4.43 o
   0   3   8      305.17      272.61      5.08 o
   1   3   8     1037.59     1190.16     11.42 o
   2   3   8     2971.39     3224.22     25.30 o
   3   3   8      377.33      466.81      6.93 o
   4   3   8       32.79       43.16      3.73 o
   5   3   8     1178.86     1175.94      8.37 o
   6   3   8        6.77        3.10      4.88 o
   7   3   8        0.07        5.12      4.13 o
   8   3   8       15.52       16.67      7.77 o
  -8   4   8       99.58      111.45      6.78 o
  -7   4   8      141.88      134.20      6.18 o
  -6   4   8      423.72      403.15     19.49 o
  -5   4   8       16.30       12.52      3.50 o
  -4   4   8      239.27      213.25      7.47 o
  -3   4   8       18.36       10.01      4.12 o
  -2   4   8       79.93       63.48      5.00 o
  -1   4   8      305.58      297.60      7.85 o
   0   4   8     1034.90     1055.72     22.67 o
   1   4   8      126.93      117.46      4.11 o
   2   4   8     1242.94     1209.16     14.53 o
   3   4   8      144.42      162.79      6.03 o
   4   4   8      414.17      428.90      6.78 o
   5   4   8       67.00       37.66      3.23 o
   6   4   8      728.53      738.14     17.05 o
   7   4   8      398.39      457.40     15.00 o
  -8   5   8      227.72      228.31     18.66 o
  -7   5   8       97.95      104.19      5.81 o
  -6   5   8       37.80       34.19      4.11 o
  -5   5   8      398.20      437.95     17.64 o
  -4   5   8      467.36      440.42     13.94 o
  -3   5   8      316.32      294.77      8.61 o
  -2   5   8      659.75      720.34     12.18 o
  -1   5   8       80.46       39.14      4.89 o
   0   5   8      661.51      640.86      8.11 o
   1   5   8      422.50      401.20     15.98 o
   2   5   8      135.16      121.38      4.47 o
   3   5   8        1.26        0.96      1.74 o
   4   5   8       68.53       53.21      4.15 o
   5   5   8      344.17      307.17     33.30 o
   6   5   8        1.24       -1.95      6.80 o
   7   5   8      111.90      109.33      9.66 o
  -7   6   8        0.34        4.33      4.08 o
  -6   6   8        6.96       10.01      3.71 o
  -5   6   8        7.87        1.96      3.52 o
  -4   6   8      764.18      782.68     13.37 o
  -3   6   8       34.39       29.43      3.42 o
  -2   6   8      624.35      613.30     12.06 o
  -1   6   8      583.12      596.36     12.70 o
   0   6   8     1178.17     1155.03     10.80 o
   1   6   8     1142.82     1155.85     23.05 o
   2   6   8      131.29      123.02      6.80 o
   3   6   8      635.69      550.88      8.55 o
   4   6   8       19.99       21.26      3.68 o
   5   6   8      213.10      209.51      6.23 o
   6   6   8       56.31       42.59      7.54 o
   7   6   8        4.11        3.55      7.55 o
  -7   7   8      513.26      567.52     16.36 o
  -6   7   8       58.62       58.73      7.46 o
  -5   7   8       96.57      106.26      5.09 o
  -4   7   8      506.89      508.59      8.56 o
  -3   7   8       22.09       30.53      3.67 o
  -2   7   8        8.81        4.99      5.35 o
  -1   7   8       38.99       40.23      2.51 o
   0   7   8      248.96      222.57      8.43 o
   1   7   8     1600.11     1707.70     14.01 o
   2   7   8       88.20       87.44      4.68 o
   3   7   8      166.46      172.46      5.92 o
   4   7   8      679.95      649.19     19.31 o
   5   7   8        9.66        9.75      3.92 o
   6   7   8        0.01       -4.02      7.30 o
   7   7   8      315.82      334.65     14.53 o
  -7   8   8        2.15        2.34      6.25 o
  -6   8   8      286.07      292.18     11.67 o
  -5   8   8      103.40       96.62      5.27 o
  -4   8   8     1051.87     1094.98     22.35 o
  -3   8   8      413.17      397.68     32.34 o
  -2   8   8      130.03      119.29     16.27 o
  -1   8   8        4.11        4.99      2.16 o
   0   8   8        2.88        4.41      1.77 o
   1   8   8      180.15      157.49      8.42 o
   2   8   8       18.83       17.79      4.18 o
   3   8   8     1304.98     1302.75     12.33 o
   4   8   8      572.12      599.47     15.28 o
   5   8   8       89.56       88.56      7.32 o
   6   8   8      156.71      205.11     11.72 o
  -6   9   8        0.04       -1.61      6.00 o
  -5   9   8      152.99      153.30     18.66 o
  -4   9   8      242.38      237.38     14.01 o
  -3   9   8        4.73        8.04      3.55 o
  -2   9   8      276.81      259.47      8.39 o
  -1   9   8        4.19        8.68      2.28 o
   0   9   8       32.59       18.82      3.90 o
   1   9   8     2362.14     2629.22     18.83 o
   2   9   8      575.97      538.04     13.37 o
   3   9   8        3.78        3.11      3.53 o
   4   9   8       26.46       27.78      7.56 o
   5   9   8      456.14      514.39     15.57 o
   6   9   8       43.37       51.11      8.66 o
  -6  10   8      151.09      137.64      9.11 o
  -5  10   8      100.50      120.15     11.23 o
  -4  10   8      205.39      163.12     12.28 o
  -3  10   8      212.39      180.68     12.90 o
  -2  10   8        0.14       -0.29      2.71 o
  -1  10   8       26.09       29.50      6.70 o
   0  10   8      242.93      218.50     15.65 o
   1  10   8       62.14       41.38      4.70 o
   2  10   8      129.99      127.73      5.56 o
   3  10   8       38.06       33.62      4.21 o
   4  10   8      503.70      589.03     15.94 o
   5  10   8       81.05       88.62      9.42 o
  -5  11   8       96.45       99.97     20.02 o
  -4  11   8       33.78       26.86      8.55 o
  -3  11   8      409.61      456.04     13.90 o
  -2  11   8       77.05       72.08      8.39 o
  -1  11   8        8.76        7.75      6.73 o
   0  11   8        3.81        4.42      4.08 o
   1  11   8      677.17      762.35     11.11 o
   2  11   8        6.37        8.44      4.05 o
   3  11   8      348.88      361.14      8.38 o
   4  11   8      245.21      258.52     12.03 o
   5  11   8      175.39      178.79     11.44 o
  -4  12   8      249.61      292.98     12.38 o
  -3  12   8       96.51      103.57      8.95 o
  -2  12   8      501.52      527.84     14.86 o
  -1  12   8      976.56     1062.50     20.76 o
   0  12   8       14.41       24.01      5.04 o
   1  12   8        0.13        3.05      3.33 o
   2  12   8      207.21      227.12     24.86 o
   3  12   8       42.49       36.17      7.60 o
   4  12   8       21.71       15.74      7.22 o
  -3  13   8      482.94      533.81     15.41 o
  -2  13   8       22.97       28.67      5.03 o
  -1  13   8      399.68      415.16     10.17 o
   0  13   8      259.27      297.25     11.78 o
   1  13   8      131.55      134.09      6.94 o
   2  13   8       57.49       60.08      7.47 o
  -8   1   9       40.65       32.64      5.18 o
  -7   1   9       56.77       54.57      5.34 o
  -6   1   9      335.11      363.91      9.38 o
  -5   1   9       26.65       27.00      3.32 o
  -4   1   9      243.75      230.90      5.34 o
  -3   1   9     1506.95     1746.85     12.08 o
  -2   1   9     1367.40     1538.98     43.24 o
  -1   1   9     1236.74     1184.89     15.21 o
   0   1   9      816.12      801.65      9.24 o
   1   1   9       41.31       31.49      1.84 o
   2   1   9     1107.28     1153.68      6.46 o
   3   1   9     1268.05     1335.03     11.14 o
   4   1   9       13.78        9.57      1.84 o
   5   1   9        0.47        4.70      3.76 o
   6   1   9      100.17       91.79      6.01 o
   7   1   9       68.23       57.83      5.30 o
   8   1   9       13.58       16.55      4.96 o
  -8   2   9        5.27        3.82      4.60 o
  -7   2   9      155.80      140.41      6.34 o
  -6   2   9        0.00       -0.57      3.59 o
  -5   2   9      289.68      280.53      8.35 o
  -4   2   9     1014.20     1071.26     10.33 o
  -3   2   9      691.48      638.65      7.77 o
  -2   2   9        1.58        2.94      2.72 o
  -1   2   9      160.75      129.23      5.42 o
   0   2   9       66.09       60.59      2.59 o
   1   2   9      609.85      681.61     26.01 o
   2   2   9     4902.51     5564.21     22.99 o
   3   2   9      868.88      882.26     12.88 o
   4   2   9       23.03       20.47      2.17 o
   5   2   9      289.47      293.89      6.83 o
   6   2   9        3.37        2.92      4.21 o
   7   2   9       82.97       81.72      5.62 o
   8   2   9       86.09       92.11      9.85 o
  -8   3   9       22.13       16.53      5.01 o
  -7   3   9      212.66      212.82     10.52 o
  -6   3   9      167.13      168.22      8.34 o
  -5   3   9        3.84        3.70      4.45 o
  -4   3   9       10.12        8.21      4.36 o
  -3   3   9       50.67       38.52      4.65 o
  -2   3   9      326.80      373.95      8.67 o
  -1   3   9       83.33       96.75      5.46 o
   0   3   9     2380.79     2615.98     14.58 o
   1   3   9     1740.12     1916.24     20.49 o
   2   3   9      618.72      697.70     11.63 o
   3   3   9       17.65       22.68      3.69 o
   4   3   9       31.91       30.20      3.04 o
   5   3   9      136.67      134.71      6.72 o
   6   3   9      141.80      128.64      7.46 o
   7   3   9      251.80      267.18     12.62 o
  -8   4   9        5.41        4.17      4.60 o
  -7   4   9        6.17        1.46      6.45 o
  -6   4   9       30.46       32.52      4.10 o
  -5   4   9      184.72      182.65      9.27 o
  -4   4   9      471.53      476.46     10.56 o
  -3   4   9     1104.18     1174.47     15.32 o
  -2   4   9       27.62       29.56      4.80 o
  -1   4   9       48.24       39.31      4.70 o
   0   4   9      353.57      392.06      6.38 o
   1   4   9      417.87      438.27     14.88 o
   2   4   9       14.00       18.71      2.28 o
   3   4   9      492.93      520.92     10.15 o
   4   4   9       76.32       84.91      4.68 o
   5   4   9        3.12        4.01      2.28 o
   6   4   9        3.40        5.86      7.12 o
   7   4   9       43.90       40.26      8.65 o
  -8   5   9        0.00        3.84      4.50 o
  -7   5   9       93.59       71.42      8.77 o
  -6   5   9        9.03        2.11      3.53 o
  -5   5   9      736.28      764.97     30.55 o
  -4   5   9        4.32        1.91      3.45 o
  -3   5   9       54.76       33.37      5.14 o
  -2   5   9      584.44      588.98     11.48 o
  -1   5   9      353.74      335.25      9.01 o
   0   5   9       72.94       86.66      7.87 o
   1   5   9       31.67       15.26      3.14 o
   2   5   9        3.36        3.68      3.12 o
   3   5   9        1.06        0.85      1.90 o
   4   5   9      325.90      319.54      5.84 o
   5   5   9       19.17       16.54      4.04 o
   6   5   9        4.47        2.64      7.31 o
   7   5   9       63.50       57.86      8.98 o
  -7   6   9       29.00       32.64      7.11 o
  -6   6   9       15.56       17.44      3.84 o
  -5   6   9        1.45        3.68      3.63 o
  -4   6   9      150.20      153.01      9.66 o
  -3   6   9       17.18       23.61      3.50 o
  -2   6   9      175.63      182.00      7.87 o
  -1   6   9      406.23      429.56     18.24 o
   0   6   9      243.02      200.97      5.56 o
   1   6   9     1719.57     1788.24     55.90 o
   2   6   9      107.89      121.79     15.78 o
   3   6   9        6.05        0.53      3.48 o
   4   6   9       61.96       55.98      5.97 o
   5   6   9       29.24       26.49      9.37 o
   6   6   9       31.30       26.35      7.99 o
   7   6   9        0.01        0.56      8.06 o
  -7   7   9        0.05        9.68      7.29 o
  -6   7   9        0.01        0.83      3.96 o
  -5   7   9        0.29        0.47      3.74 o
  -4   7   9     1012.34      982.64     32.36 o
  -3   7   9     1758.37     1844.25     14.62 o
  -2   7   9        0.40       -0.20      2.90 o
  -1   7   9      441.24      424.51     14.68 o
   0   7   9      558.86      539.49     15.13 o
   1   7   9      487.73      485.40      8.29 o
   2   7   9       54.30       45.36      5.72 o
   3   7   9      350.05      335.98      7.60 o
   4   7   9       52.45       47.00     13.16 o
   5   7   9       30.17       32.02      4.37 o
   6   7   9        0.18        0.92      7.83 o
   7   7   9       95.62      116.47     10.42 o
  -7   8   9        2.73        3.42      6.22 o
  -6   8   9       10.67       16.09      6.55 o
  -5   8   9       14.22       22.00      4.15 o
  -4   8   9      574.03      528.95     38.96 o
  -3   8   9      134.80      104.85      8.98 o
  -2   8   9      141.14      123.86      6.16 o
  -1   8   9       91.90       87.74      3.19 o
   0   8   9       21.87       11.49      3.39 o
   1   8   9      360.36      361.01     16.93 o
   2   8   9      203.98      187.38     12.03 o
   3   8   9       48.27       38.12      4.72 o
   4   8   9       53.95       55.34     12.52 o
   5   8   9      350.22      277.41     25.23 o
   6   8   9      215.08      186.77     11.47 o
  -6   9   9       21.80       19.07      6.49 o
  -5   9   9      202.36      205.78     10.61 o
  -4   9   9       58.68       56.99      5.38 o
  -3   9   9       69.52       82.79     11.25 o
  -2   9   9      213.03      211.68      5.65 o
  -1   9   9       31.48       36.14      3.14 o
   0   9   9      505.75      454.70     17.82 o
   1   9   9      691.40      666.41     27.66 o
   2   9   9        7.79        5.72      4.14 o
   3   9   9      567.51      607.15     16.43 o
   4   9   9        1.71       10.75      4.58 o
   5   9   9       85.59       89.47      5.86 o
   6   9   9       67.99       77.66      9.47 o
  -5  10   9       12.48       16.59      9.18 o
  -4  10   9       46.45       28.52      7.21 o
  -3  10   9       20.33       26.11      3.90 o
  -2  10   9       26.71       22.83      6.39 o
  -1  10   9       53.19       43.39      6.87 o
   0  10   9       34.38       23.82      4.46 o
   1  10   9       99.24       98.82      9.19 o
   2  10   9      258.98      257.27     10.17 o
   3  10   9      201.41      213.25      8.29 o
   4  10   9      220.65      237.94     14.01 o
   5  10   9       90.79       83.65     10.87 o
  -5  11   9       43.33       34.74      8.73 o
  -4  11   9        4.47        8.19      6.67 o
  -3  11   9        0.22       -0.18      6.80 o
  -2  11   9      119.82      121.85      9.20 o
  -1  11   9      234.48      226.69     10.72 o
   0  11   9       10.01        9.21      4.05 o
   1  11   9       59.20       59.21     12.96 o
   2  11   9       44.61       38.74      4.05 o
   3  11   9      470.62      485.93     10.42 o
   4  11   9        1.73        1.20      4.80 o
  -4  12   9       73.19       83.79      8.46 o
  -3  12   9       68.10       74.31      8.87 o
  -2  12   9       63.88       56.74      8.24 o
  -1  12   9        1.47        4.62      7.38 o
   0  12   9      256.08      303.00     12.72 o
   1  12   9       58.59       49.12      5.17 o
   2  12   9       83.73       84.82      6.11 o
   3  12   9       31.14       38.68      5.27 o
  -2  13   9       56.66       57.17      8.62 o
  -1  13   9       45.51       37.18      5.67 o
   0  13   9       20.98       13.39      8.44 o
   1  13   9       90.53      102.87      9.65 o
   2  13   9       31.66       32.02      4.96 o
  -8   0  10       29.95       32.81      7.13 o
  -7   0  10       37.34       31.13      7.38 o
  -6   0  10      497.90      522.92     11.56 o
  -5   0  10       56.39       44.89      5.49 o
  -4   0  10     2726.78     2929.18     23.55 o
  -3   0  10      128.63      138.47      6.48 o
  -2   0  10      332.85      361.20      8.52 o
  -1   0  10     2341.78     2951.69     21.39 o
   0   0  10     3175.36     3688.18     22.56 o
   1   0  10      800.10      816.50      7.82 o
   2   0  10     2917.40     2860.11     57.85 o
   3   0  10      610.71      579.78      9.86 o
   4   0  10      862.53      830.73      7.16 o
   5   0  10      121.95      118.17      7.48 o
   6   0  10       28.13       26.48      6.12 o
   7   0  10       36.41       40.43      7.08 o
   8   0  10      465.83      498.86     15.38 o
  -8   1  10       55.29       54.48      5.55 o
  -7   1  10      219.55      204.08      8.82 o
  -6   1  10        0.37        2.18      3.42 o
  -5   1  10      221.87      253.56      6.00 o
  -4   1  10      548.78      502.53      7.54 o
  -3   1  10     2291.39     2468.57     14.95 o
  -2   1  10      953.76     1047.29     25.22 o
  -1   1  10       77.05       49.65      3.44 o
   0   1  10      349.10      399.97      4.84 o
   1   1  10      482.86      471.92      7.09 o
   2   1  10      337.58      300.51      5.72 o
   3   1  10     1322.97     1338.94     11.77 o
   4   1  10      191.13      183.59      3.93 o
   5   1  10      882.30      882.01     23.71 o
   6   1  10       16.35       14.22      4.20 o
   7   1  10      270.15      301.13      8.34 o
  -8   2  10      259.79      285.46      8.62 o
  -7   2  10       33.51       19.70      6.96 o
  -6   2  10      336.16      296.76      7.18 o
  -5   2  10      441.45      388.08      9.86 o
  -4   2  10      595.02      541.99      7.87 o
  -3   2  10      193.68      183.61      5.07 o
  -2   2  10      155.40      107.17      4.10 o
  -1   2  10      807.16      881.07     13.50 o
   0   2  10     3768.98     4124.58     14.57 o
   1   2  10       53.48       52.86      2.18 o
   2   2  10     3247.98     3412.80     14.95 o
   3   2  10     2024.81     2151.81     18.49 o
   4   2  10       48.79       28.80      2.36 o
   5   2  10       10.86       14.78      4.04 o
   6   2  10      151.95      155.62      6.14 o
   7   2  10       28.01       32.73      7.35 o
  -8   3  10       45.51       45.68      5.43 o
  -7   3  10      963.20     1049.22     20.57 o
  -6   3  10      180.37      151.40      5.82 o
  -5   3  10       16.49       19.34      5.14 o
  -4   3  10       23.35       22.81      5.03 o
  -3   3  10      255.79      252.78      8.17 o
  -2   3  10      598.08      577.74      7.78 o
  -1   3  10     1087.20     1045.83     27.13 o
   0   3  10      689.59      772.97      6.84 o
   1   3  10        4.98        7.00      2.84 o
   2   3  10     1872.45     2065.31     13.63 o
   3   3  10     1410.48     1469.73     19.61 o
   4   3  10      125.76       91.41      3.30 o
   5   3  10      996.86     1040.37     18.59 o
   6   3  10       20.38       28.91      4.30 o
   7   3  10      622.09      642.74     17.64 o
  -8   4  10     1017.91     1125.39     15.45 o
  -7   4  10        9.20        0.88      6.76 o
  -6   4  10      906.29      933.61     11.75 o
  -5   4  10     2660.35     2559.87     33.16 o
  -4   4  10      114.04      103.61      6.69 o
  -3   4  10      134.81      124.90      6.57 o
  -2   4  10      747.98      663.65     12.02 o
  -1   4  10      134.49      165.10      7.13 o
   0   4  10       14.90       10.67      2.94 o
   1   4  10      138.90      130.27      8.33 o
   2   4  10      966.06      972.00      9.76 o
   3   4  10      442.45      451.71      7.37 o
   4   4  10      410.78      363.67      8.03 o
   5   4  10       84.59       79.69      4.66 o
   6   4  10      127.64      134.04      9.82 o
   7   4  10       70.25       72.89      8.92 o
  -7   5  10      350.64      362.81     13.21 o
  -6   5  10        1.48        0.39      3.77 o
  -5   5  10      405.64      399.30     12.76 o
  -4   5  10      211.97      186.20      8.08 o
  -3   5  10     1556.75     1606.76     19.19 o
  -2   5  10       58.05       39.39      5.49 o
  -1   5  10     1542.24     1632.75     18.68 o
   0   5  10      170.00      140.00      4.82 o
   1   5  10     2226.76     2451.86     45.79 o
   2   5  10      344.76      327.21      6.74 o
   3   5  10       88.77       95.12      5.54 o
   4   5  10      140.08      121.06      5.59 o
   5   5  10       22.38       27.31      4.18 o
   6   5  10       73.32       72.49      8.51 o
   7   5  10       56.32       59.56      8.47 o
  -7   6  10        8.81        5.76      6.67 o
  -6   6  10       26.33       16.83      4.16 o
  -5   6  10        0.21       -0.41      3.67 o
  -4   6  10     2043.74     2147.47     34.92 o
  -3   6  10      168.86      190.24      8.66 o
  -2   6  10      188.90      170.99      7.97 o
  -1   6  10      208.36      198.02      8.34 o
   0   6  10     1102.98     1117.57     11.55 o
   1   6  10       34.97       32.50      3.91 o
   2   6  10      288.40      262.74     10.05 o
   3   6  10       55.13       38.79      4.15 o
   4   6  10      157.39      127.86     11.71 o
   5   6  10       63.76       55.56      4.38 o
   6   6  10      261.10      317.48     13.49 o
   7   6  10        3.13        3.46      7.59 o
  -7   7  10       55.45       40.20      8.18 o
  -6   7  10       36.30       28.04      4.38 o
  -5   7  10       27.84       26.35      4.17 o
  -4   7  10        0.63       -1.54      3.87 o
  -3   7  10     1564.10     1610.34     53.81 o
  -2   7  10      206.02      190.53      9.00 o
  -1   7  10      244.62      208.63      9.21 o
   0   7  10       15.44        9.09      3.71 o
   1   7  10      496.40      469.39      8.47 o
   2   7  10      193.13      208.57      6.45 o
   3   7  10      221.40      186.63      6.34 o
   4   7  10      148.47      151.75      7.69 o
   5   7  10      361.67      339.99     24.42 o
   6   7  10        3.10        1.21      7.41 o
  -6   8  10       86.05       93.15      6.69 o
  -5   8  10       36.71       30.20      4.41 o
  -4   8  10       20.41       17.43      4.04 o
  -3   8  10      105.71       80.01      5.34 o
  -2   8  10      799.01      794.04     29.87 o
  -1   8  10      136.04      106.08      7.50 o
   0   8  10     1116.04     1136.95      8.26 o
   1   8  10     1126.18     1145.68     48.61 o
   2   8  10      125.48      111.95      8.75 o
   3   8  10      328.69      346.62     19.49 o
   4   8  10      342.44      312.15     24.39 o
   5   8  10        0.55        5.89      7.45 o
   6   8  10      110.46      150.03     11.22 o
  -6   9  10        1.17       11.14      6.25 o
  -5   9  10       53.99       65.58      5.05 o
  -4   9  10       24.09       21.59      5.27 o
  -3   9  10     2686.70     2819.11     35.64 o
  -2   9  10       13.39        7.01      3.12 o
  -1   9  10      843.48      827.58      9.86 o
   0   9  10     1049.35     1084.74     12.72 o
   1   9  10        0.03        2.01      4.25 o
   2   9  10      299.30      309.31      7.91 o
   3   9  10       41.65       43.19      4.53 o
   4   9  10       62.19       64.87      5.34 o
   5   9  10      135.56      135.25      8.84 o
  -5  10  10        6.94        6.99      4.19 o
  -4  10  10      129.03      133.56      6.96 o
  -3  10  10        0.98        7.46      5.72 o
  -2  10  10      440.36      482.83     14.12 o
  -1  10  10       17.18        9.17      6.88 o
   0  10  10      132.39      117.62      5.77 o
   1  10  10      323.62      294.72      8.07 o
   2  10  10      235.89      235.89      7.57 o
   3  10  10       26.72       27.60      3.67 o
   4  10  10       87.72       97.66      6.17 o
   5  10  10       77.36       74.32      5.94 o
  -5  11  10       19.61       16.01      5.92 o
  -4  11  10        5.61        5.61      6.50 o
  -3  11  10       38.13       42.65      7.58 o
  -2  11  10       33.90       33.75      7.47 o
  -1  11  10        0.13       -3.01      6.73 o
   0  11  10       21.83       11.06      4.32 o
   1  11  10      209.21      210.19     15.04 o
   2  11  10      310.87      318.09      6.86 o
   3  11  10      319.20      332.67     16.85 o
   4  11  10        0.96        4.90      4.92 o
  -3  12  10       22.84       26.45      7.83 o
  -2  12  10       16.08       14.23      7.40 o
  -1  12  10      307.69      312.03     12.59 o
   0  12  10      155.65      145.32     19.84 o
   1  12  10        8.47        2.51      3.57 o
   2  12  10      260.58      283.13      8.34 o
   3  12  10       20.01       13.83      5.13 o
  -2  13  10        4.53        1.16      6.68 o
  -1  13  10        0.53       -0.47      6.73 o
   0  13  10       33.82       41.46      5.80 o
   1  13  10      261.73      303.16      9.00 o
  -8   1  11       35.38       32.33      4.94 o
  -7   1  11      111.80      101.96     10.97 o
  -6   1  11       80.24       67.41      4.57 o
  -5   1  11      133.50      113.42     15.42 o
  -4   1  11      263.51      280.34     12.89 o
  -3   1  11       37.12       37.41      5.53 o
  -2   1  11      119.63      144.61      4.93 o
  -1   1  11     1149.16     1258.83     31.26 o
   0   1  11        0.89        4.24      2.31 o
   1   1  11     1410.71     1396.98     12.46 o
   2   1  11      194.26      180.77      3.79 o
   3   1  11       29.01       22.51      1.84 o
   4   1  11       10.48        9.94      1.56 o
   5   1  11      251.96      234.86      6.66 o
   6   1  11       16.96       27.61      4.46 o
   7   1  11        9.43        6.76      4.60 o
  -8   2  11       42.36       47.38     12.18 o
  -7   2  11        8.16        9.32      6.47 o
  -6   2  11       13.55        8.39      5.19 o
  -5   2  11      485.34      461.63      8.04 o
  -4   2  11      170.21      171.30      9.15 o
  -3   2  11        8.72       13.08      3.27 o
  -2   2  11       36.10       41.03      3.69 o
  -1   2  11       16.17       16.52      3.05 o
   0   2  11      259.64      232.05      4.20 o
   1   2  11      443.44      440.16      5.85 o
   2   2  11     1031.31     1018.43     12.18 o
   3   2  11     1125.92     1225.30     23.95 o
   4   2  11      762.87      803.08     13.09 o
   5   2  11      931.85      992.39     12.02 o
   6   2  11       13.61       13.19      4.32 o
   7   2  11        2.48        0.01      4.29 o
  -8   3  11        1.38       -0.23      4.85 o
  -7   3  11        3.26        6.15      6.81 o
  -6   3  11       41.43       39.88      4.54 o
  -5   3  11       75.89       78.96      6.68 o
  -4   3  11      318.05      304.69      9.07 o
  -3   3  11      191.91      206.55      7.15 o
  -2   3  11     1025.86     1225.40     11.28 o
  -1   3  11     3650.03     4260.57     64.23 o
   0   3  11       49.20       40.74      2.77 o
   1   3  11      156.72      151.67      3.71 o
   2   3  11       61.01       47.91      2.94 o
   3   3  11        4.01        7.23      2.48 o
   4   3  11       16.55       15.84      2.62 o
   5   3  11        1.24        1.07      3.81 o
   6   3  11       16.40       14.71      4.24 o
   7   3  11       33.33       26.98      8.07 o
  -8   4  11       12.76       17.10      5.44 o
  -7   4  11       21.60       14.96      6.98 o
  -6   4  11      176.31      161.66      6.12 o
  -5   4  11       80.07       89.57      6.79 o
  -4   4  11        8.27        5.72      5.13 o
  -3   4  11      222.76      206.55      8.22 o
  -2   4  11      408.48      356.87      9.75 o
  -1   4  11      185.73      164.66      7.30 o
   0   4  11      193.49      183.66     10.59 o
   1   4  11       83.79       95.01      4.35 o
   2   4  11      335.53      306.18      8.41 o
   3   4  11      916.96      969.20     10.02 o
   4   4  11      181.04      152.09      9.09 o
   5   4  11      196.17      193.57      6.06 o
   6   4  11        4.72        8.91      6.71 o
   7   4  11        2.16       -3.26      7.45 o
  -7   5  11       34.45       29.84      7.67 o
  -6   5  11        5.29        1.37      3.83 o
  -5   5  11      760.89      758.71     10.75 o
  -4   5  11      124.72      118.02      7.55 o
  -3   5  11      114.54      122.57      7.33 o
  -2   5  11       34.95       39.57      5.99 o
  -1   5  11      235.65      259.92      8.81 o
   0   5  11      307.34      298.42      6.53 o
   1   5  11        1.31        2.00      3.38 o
   2   5  11       45.11       42.39      4.12 o
   3   5  11        5.98       12.30      2.69 o
   4   5  11      115.40      118.69      9.70 o
   5   5  11        0.28        4.01      7.19 o
   6   5  11        0.26        1.70      7.00 o
   7   5  11        2.51        2.31      7.88 o
  -7   6  11        4.70        3.27      6.58 o
  -6   6  11      135.82      121.32      5.65 o
  -5   6  11       89.42       79.75      5.06 o
  -4   6  11        1.09        3.55      3.92 o
  -3   6  11       84.99       95.56      7.37 o
  -2   6  11      384.42      355.51     10.69 o
  -1   6  11      301.54      317.90     10.10 o
   0   6  11       52.45       44.35      4.28 o
   1   6  11       17.20       17.09      4.27 o
   2   6  11       60.39       54.96      4.52 o
   3   6  11      579.92      610.83     16.24 o
   4   6  11      272.82      277.01      7.17 o
   5   6  11      279.39      287.69     12.33 o
   6   6  11        0.03        0.70      7.47 o
  -7   7  11       46.61       51.20      8.35 o
  -6   7  11      109.57      103.78      8.56 o
  -5   7  11       38.14       25.60      6.41 o
  -4   7  11      357.77      336.64      7.75 o
  -3   7  11      654.76      655.27      9.64 o
  -2   7  11       23.31       26.14      6.14 o
  -1   7  11        2.60        3.11      5.57 o
   0   7  11        2.55        2.34      3.94 o
   1   7  11      329.00      369.03     20.54 o
   2   7  11      553.61      570.23      9.63 o
   3   7  11       91.92       99.72      5.65 o
   4   7  11      307.62      307.42     11.95 o
   5   7  11        2.69        2.23      4.01 o
   6   7  11        3.26       11.69      7.44 o
  -6   8  11       15.41        7.52      4.10 o
  -5   8  11      251.79      245.59     14.22 o
  -4   8  11       18.45        7.23      3.80 o
  -3   8  11     1014.28     1028.03     25.00 o
  -2   8  11       74.98       60.80      4.97 o
  -1   8  11      315.43      305.83     11.11 o
   0   8  11      986.29     1003.58     17.15 o
   1   8  11        4.95        7.09      4.29 o
   2   8  11      330.05      289.46     15.53 o
   3   8  11      158.37      142.08     12.67 o
   4   8  11        6.03        3.00      3.90 o
   5   8  11       68.37       50.43     14.70 o
   6   8  11       12.01       16.36      8.32 o
  -6   9  11        0.52       10.43      6.60 o
  -5   9  11       32.59       34.36      4.87 o
  -4   9  11      148.55      130.60     16.53 o
  -3   9  11        0.06        0.47      3.67 o
  -2   9  11       92.06      100.06     16.11 o
  -1   9  11       26.27       30.61      6.85 o
   0   9  11        1.94        1.25      4.13 o
   1   9  11      175.35      159.45      6.53 o
   2   9  11        6.16       -1.58      4.51 o
   3   9  11       21.61       11.21      4.42 o
   4   9  11       35.00       27.24      7.08 o
   5   9  11        9.76        6.59     11.41 o
  -5  10  11        3.01        7.33      5.79 o
  -4  10  11        8.11       16.06      4.14 o
  -3  10  11        0.40        1.09      4.04 o
  -2  10  11      110.54      139.64      9.33 o
  -1  10  11       31.34       30.24      7.25 o
   0  10  11      110.40      104.47      6.32 o
   1  10  11      305.97      282.43     15.82 o
   2  10  11        9.43        6.19      4.56 o
   3  10  11       47.63       36.66      5.19 o
   4  10  11       51.08       29.17      5.87 o
  -4  11  11      156.30      161.10      9.96 o
  -3  11  11      125.02      141.58      9.98 o
  -2  11  11       22.90       19.57      7.63 o
  -1  11  11       13.01       13.64      6.53 o
   0  11  11       18.56       12.47      4.40 o
   1  11  11      156.40      131.25      6.46 o
   2  11  11        8.20        7.65      3.64 o
   3  11  11       13.36        8.49      4.90 o
   4  11  11       61.81       48.93      5.62 o
  -3  12  11        0.47       -0.18      7.28 o
  -2  12  11        0.60        3.72      6.94 o
  -1  12  11       54.20       61.54      8.69 o
   0  12  11        9.09        6.92      4.55 o
   1  12  11      148.53      114.97      6.61 o
   2  12  11       47.83       48.25      4.50 o
   3  12  11        0.50        1.91      5.61 o
  -1  13  11        3.53       10.33      7.03 o
   0  13  11      155.60      163.14     11.80 o
  -8   0  12      313.13      343.17     13.65 o
  -7   0  12      370.48      387.18     11.38 o
  -6   0  12      761.23      700.80     14.15 o
  -5   0  12      451.65      419.37     11.22 o
  -4   0  12     2874.99     2824.91     25.31 o
  -3   0  12      464.90      396.95     10.23 o
  -2   0  12       23.64       33.02      5.19 o
  -1   0  12     2002.41     2069.66     19.87 o
   0   0  12     1051.02     1195.53     14.73 o
   1   0  12     4113.42     4381.50    122.55 o
   2   0  12        4.03        2.07      2.42 o
   3   0  12       58.89       46.15      3.09 o
   4   0  12     2103.45     2203.81     39.79 o
   5   0  12       11.91       11.42      5.97 o
   6   0  12      125.80      163.11      9.24 o
   7   0  12        7.82       22.57      6.97 o
  -8   1  12        7.96        7.96      4.98 o
  -7   1  12      608.24      683.44     10.92 o
  -6   1  12      957.23      931.03     41.35 o
  -5   1  12      882.95      846.47     12.84 o
  -4   1  12      296.21      278.98      6.67 o
  -3   1  12      957.01     1029.55     10.92 o
  -2   1  12     1195.41     1238.48     13.13 o
  -1   1  12     2060.79     2185.20     41.28 o
   0   1  12     1307.45     1252.14      9.87 o
   1   1  12     1852.56     1939.60     14.02 o
   2   1  12      228.30      194.36      4.85 o
   3   1  12      109.53       91.49      3.10 o
   4   1  12       50.19       42.64      2.30 o
   5   1  12       54.64       55.79      7.79 o
   6   1  12        9.10       10.48      4.38 o
   7   1  12      188.84      227.20      7.85 o
  -8   2  12      211.16      198.89      7.91 o
  -7   2  12       67.86       87.46      5.51 o
  -6   2  12        0.87       -1.04      5.20 o
  -5   2  12      445.45      439.88      8.24 o
  -4   2  12     3677.18     3861.78     33.15 o
  -3   2  12     1798.26     1868.94     54.70 o
  -2   2  12     1167.74     1252.88     15.70 o
  -1   2  12       31.63       18.05      3.45 o
   0   2  12     1074.21     1147.08     13.95 o
   1   2  12     1596.62     1637.72     10.71 o
   2   2  12      733.58      731.79      5.93 o
   3   2  12       83.39       75.20      6.00 o
   4   2  12     1875.59     1931.12     11.40 o
   5   2  12        6.99        8.37      4.23 o
   6   2  12        0.08       -0.86      4.08 o
   7   2  12       30.71       31.62      4.94 o
  -8   3  12       56.51       59.53      8.44 o
  -7   3  12      187.95      203.99     10.87 o
  -6   3  12      352.20      316.14     10.27 o
  -5   3  12     2577.10     2584.47     25.39 o
  -4   3  12       66.12       60.55      6.07 o
  -3   3  12     1215.75     1236.18     12.29 o
  -2   3  12       95.73       70.89      4.31 o
  -1   3  12      370.75      375.36     13.06 o
   0   3  12      159.39      134.82      4.09 o
   1   3  12      454.95      446.01      5.79 o
   2   3  12     1016.46      987.95     12.80 o
   3   3  12     1278.76     1199.34     16.21 o
   4   3  12        8.99       10.77      2.58 o
   5   3  12       74.93       79.75     11.71 o
   6   3  12      272.09      299.09      7.88 o
   7   3  12        2.03        4.31      7.13 o
  -7   4  12      247.25      233.29     11.59 o
  -6   4  12      108.37      113.94      7.11 o
  -5   4  12       77.45       72.17      6.75 o
  -4   4  12     1092.59     1125.99     17.25 o
  -3   4  12       24.95       14.90      5.46 o
  -2   4  12      172.03      167.08      7.80 o
  -1   4  12      149.76      134.61      7.17 o
   0   4  12      837.18      828.06     18.69 o
   1   4  12      123.81       98.03      4.73 o
   2   4  12       39.22       49.89      2.94 o
   3   4  12     3302.89     3707.15     15.83 o
   4   4  12     1185.86     1285.57     27.65 o
   5   4  12      576.26      622.63     16.02 o
   6   4  12      193.81      205.34     11.29 o
   7   4  12       26.14       17.31      7.85 o
  -7   5  12       63.19       42.43      8.16 o
  -6   5  12        9.32       13.50      4.25 o
  -5   5  12      181.96      184.95      8.66 o
  -4   5  12       24.33       21.12      6.04 o
  -3   5  12      145.73      115.72      7.66 o
  -2   5  12      442.06      433.21     11.40 o
  -1   5  12      763.43      744.17     13.99 o
   0   5  12      282.62      246.74     21.47 o
   1   5  12     1011.35      990.00     11.37 o
   2   5  12      152.21      134.28      5.33 o
   3   5  12      197.58      161.88      7.96 o
   4   5  12      347.36      346.41      7.53 o
   5   5  12      687.79      739.71     17.71 o
   6   5  12      194.62      226.12     12.14 o
  -7   6  12      154.12      146.19      9.86 o
  -6   6  12        9.33        1.49      5.58 o
  -5   6  12       15.85       16.77      4.35 o
  -4   6  12        4.45        3.48      5.54 o
  -3   6  12      738.62      772.71     15.38 o
  -2   6  12      654.84      660.58     14.18 o
  -1   6  12       34.76       27.28      6.42 o
   0   6  12     3319.50     3485.47     64.05 o
   1   6  12        6.97        4.43      4.14 o
   2   6  12      116.70      119.43      5.55 o
   3   6  12       64.64       65.68      4.97 o
   4   6  12       81.57       63.38      4.79 o
   5   6  12      361.22      392.76     14.16 o
   6   6  12      340.77      370.87     14.56 o
  -6   7  12       32.67       31.86      7.24 o
  -5   7  12       80.58       75.29      5.20 o
  -4   7  12       38.41       22.62      5.57 o
  -3   7  12        0.06       -1.85      6.22 o
  -2   7  12      758.59      725.62     15.09 o
  -1   7  12      207.76      206.92      9.72 o
   0   7  12       67.63       57.51      4.98 o
   1   7  12     1291.87     1416.32     14.63 o
   2   7  12       32.58       20.21      4.42 o
   3   7  12      171.80      175.82      6.54 o
   4   7  12      254.04      244.67     18.60 o
   5   7  12      281.87      305.56     13.48 o
   6   7  12       49.93       64.84      9.70 o
  -6   8  12       24.49       21.18      4.60 o
  -5   8  12       21.43       14.03      4.21 o
  -4   8  12       95.69       59.85      8.34 o
  -3   8  12      897.14      978.49     32.32 o
  -2   8  12      378.69      364.92     25.99 o
  -1   8  12        1.93        8.36      6.36 o
   0   8  12     1427.36     1454.23     41.24 o
   1   8  12      372.68      336.13     11.20 o
   2   8  12      148.79      129.14      6.12 o
   3   8  12       13.85       11.48      5.33 o
   4   8  12       74.70       65.62     11.18 o
   5   8  12      223.93      228.08     12.50 o
  -5   9  12        1.41        3.78      4.75 o
  -4   9  12        0.16        1.39      3.99 o
  -3   9  12       80.23       56.01     12.61 o
  -2   9  12      758.85      740.01     10.08 o
  -1   9  12       21.22       21.40      7.22 o
   0   9  12      163.46      155.57     11.22 o
   1   9  12      387.52      373.48     17.19 o
   2   9  12      114.90      126.57      6.53 o
   3   9  12      413.38      409.74     11.18 o
   4   9  12        4.57        5.88      4.70 o
   5   9  12        4.04       10.48      8.13 o
  -5  10  12       12.31       26.54      4.75 o
  -4  10  12       71.14       76.63      5.53 o
  -3  10  12        8.05        7.20      7.09 o
  -2  10  12        9.76       14.40      6.55 o
  -1  10  12       20.40       22.41      7.14 o
   0  10  12        0.56       -1.17      4.31 o
   1  10  12       49.38       47.76      5.49 o
   2  10  12       35.14       29.15      4.97 o
   3  10  12      172.26      166.05     13.94 o
   4  10  12       43.36       27.08      6.13 o
  -4  11  12       18.62       14.40      7.33 o
  -3  11  12       21.85       23.95      7.38 o
  -2  11  12       78.48       79.23      9.06 o
  -1  11  12       47.38       37.39      8.18 o
   0  11  12        2.54        3.85      4.46 o
   1  11  12        0.76       -3.35      4.85 o
   2  11  12       70.91       74.51      5.88 o
   3  11  12      118.26      102.17     18.30 o
  -3  12  12       48.15       65.85      9.18 o
  -2  12  12       35.60       52.19      9.05 o
  -1  12  12       92.06       87.92      9.53 o
   0  12  12      116.56      114.37      6.59 o
   1  12  12       27.97       15.12      4.87 o
   2  12  12       29.98       39.21      4.33 o
  -8   1  13        0.24        2.74      4.79 o
  -7   1  13       11.70       23.53      6.10 o
  -6   1  13      283.38      246.50      6.97 o
  -5   1  13      464.96      429.56      8.32 o
  -4   1  13        0.30        2.67      4.14 o
  -3   1  13     1367.71     1413.65     22.38 o
  -2   1  13      510.94      519.17     12.81 o
  -1   1  13        0.53        3.90      3.31 o
   0   1  13       85.95       90.17     14.73 o
   1   1  13        3.30        7.89      2.15 o
   2   1  13        0.73        2.89      2.05 o
   3   1  13       65.51       66.33      2.58 o
   4   1  13       52.52       53.21      2.48 o
   5   1  13      121.75      113.90      5.87 o
   6   1  13        0.69        1.47      4.40 o
   7   1  13        1.20        2.56      4.74 o
  -7   2  13       47.41       56.86      5.17 o
  -6   2  13       50.85       47.85      6.38 o
  -5   2  13        0.89       -0.16      4.04 o
  -4   2  13       36.57       35.02      5.08 o
  -3   2  13      412.38      422.46      7.80 o
  -2   2  13      229.25      245.70      6.14 o
  -1   2  13     1168.47     1254.23     17.48 o
   0   2  13      218.17      247.66      4.82 o
   1   2  13     2201.47     2397.21     19.28 o
   2   2  13       15.08       18.61      2.45 o
   3   2  13      319.33      296.07      7.14 o
   4   2  13      735.11      763.46      7.73 o
   5   2  13       11.88        9.91      4.59 o
   6   2  13        1.26        1.26      4.50 o
   7   2  13        6.83        9.87      7.64 o
  -7   3  13      141.34      147.01      6.25 o
  -6   3  13       26.04       29.04      6.06 o
  -5   3  13      209.84      238.02      9.62 o
  -4   3  13      497.13      533.66     12.52 o
  -3   3  13      754.06      762.60     10.20 o
  -2   3  13     1157.49     1194.62     12.15 o
  -1   3  13      531.62      603.96     10.78 o
   0   3  13      293.93      242.15      6.66 o
   1   3  13      139.93      139.90      4.08 o
   2   3  13       69.53       55.98      3.21 o
   3   3  13      726.71      727.11      9.67 o
   4   3  13      274.75      277.34      8.10 o
   5   3  13       79.95       76.25      5.65 o
   6   3  13        1.93        8.02      7.76 o
   7   3  13      117.23      128.97     10.70 o
  -7   4  13       29.68       24.71      7.00 o
  -6   4  13       18.36       20.40      4.70 o
  -5   4  13       17.11       17.04      6.00 o
  -4   4  13      128.96      130.46      8.14 o
  -3   4  13      262.29      264.19      9.97 o
  -2   4  13      133.19      122.78      7.67 o
  -1   4  13      126.31      155.08      7.86 o
   0   4  13      667.84      682.47     18.40 o
   1   4  13      353.18      339.73      7.26 o
   2   4  13      340.26      377.95      9.80 o
   3   4  13     2076.90     2084.98     12.46 o
   4   4  13      347.61      377.57      7.72 o
   5   4  13       48.90       54.07      8.70 o
   6   4  13        1.36       10.37      8.45 o
  -7   5  13       72.45       61.37      8.52 o
  -6   5  13        8.75        6.21      4.18 o
  -5   5  13        0.19        1.42      6.06 o
  -4   5  13       16.03       18.67      6.27 o
  -3   5  13        3.18        3.32      6.06 o
  -2   5  13      276.46      258.18      9.97 o
  -1   5  13      547.65      544.61     12.91 o
   0   5  13        6.95        5.23      4.02 o
   1   5  13       68.02       76.17      5.10 o
   2   5  13        6.33        7.19      3.86 o
   3   5  13        4.60        2.44      2.56 o
   4   5  13       73.94       61.28      7.46 o
   5   5  13       24.40       18.90      7.46 o
   6   5  13        6.54       12.18      7.63 o
  -7   6  13        7.27        6.98      6.61 o
  -6   6  13        9.77        3.55      4.13 o
  -5   6  13       71.92       55.10      5.09 o
  -4   6  13       41.40       37.12      6.76 o
  -3   6  13       20.65       17.40      6.32 o
  -2   6  13       57.13       49.04      6.75 o
  -1   6  13        1.29        5.38      5.82 o
   0   6  13        7.53        8.74      4.27 o
   1   6  13        0.41        0.93      4.00 o
   2   6  13      710.88      657.47     12.27 o
   3   6  13       18.18       11.95      4.00 o
   4   6  13      109.94       92.61      6.67 o
   5   6  13      149.50      131.41     11.17 o
   6   6  13      146.08      195.31     12.29 o
  -6   7  13        3.29        7.90      7.08 o
  -5   7  13       16.92       13.95      6.87 o
  -4   7  13        5.62        2.05      3.91 o
  -3   7  13        7.45       10.44      6.37 o
  -2   7  13      689.18      735.55     16.01 o
  -1   7  13      129.76      138.72      8.32 o
   0   7  13       30.46       23.46      4.61 o
   1   7  13       79.83       58.17      8.61 o
   2   7  13      578.55      614.93     23.22 o
   3   7  13       35.14       24.87      4.72 o
   4   7  13      130.29      113.38      8.34 o
   5   7  13        0.16        0.00      8.26 o
   6   7  13       41.76       68.91      9.96 o
  -6   8  13        3.79        3.62      4.44 o
  -5   8  13       19.99       18.13      6.34 o
  -4   8  13       55.82       53.67      4.88 o
  -3   8  13       25.14       14.34      4.07 o
  -2   8  13       65.30       62.40      7.80 o
  -1   8  13       51.29       50.03      7.55 o
   0   8  13       39.29       35.66      4.87 o
   1   8  13        4.90        6.30      4.58 o
   2   8  13      182.44      162.39      6.87 o
   3   8  13      136.23      142.44      6.79 o
   4   8  13       15.64       12.95      4.53 o
   5   8  13        4.92        7.88      7.54 o
  -5   9  13        7.49        4.07      4.33 o
  -4   9  13       31.04       31.75      7.33 o
  -3   9  13       97.76      106.18      9.11 o
  -2   9  13        3.12        4.47      3.31 o
  -1   9  13       67.51       62.60      7.41 o
   0   9  13      115.28      102.51      6.13 o
   1   9  13      164.07      155.03      6.76 o
   2   9  13        1.89        2.82      4.52 o
   3   9  13       25.42       27.50      4.89 o
   4   9  13       30.90       21.01      5.05 o
   5   9  13       31.87       43.42      9.63 o
  -4  10  13      101.37      115.81      9.37 o
  -3  10  13      176.13      196.73     10.91 o
  -2  10  13      157.97      158.82     10.55 o
  -1  10  13        0.22        0.37      6.09 o
   0  10  13       50.59       45.55      5.40 o
   1  10  13      199.33      175.16      7.31 o
   2  10  13      102.03       91.16      6.18 o
   3  10  13       73.05       79.06      6.04 o
   4  10  13       13.27        8.83      4.62 o
  -3  11  13        1.22        0.40      7.30 o
  -2  11  13       23.46       24.48      7.97 o
  -1  11  13       35.91       40.71      8.41 o
   0  11  13      426.68      444.03     10.20 o
   1  11  13       83.43       78.43      6.17 o
   2  11  13       30.48       26.66      5.12 o
   3  11  13       15.33       12.54      5.16 o
  -2  12  13       54.24       77.15      9.71 o
  -1  12  13       19.07       16.77      8.05 o
   0  12  13       12.54       13.86      5.76 o
   1  12  13      112.37      107.54      6.82 o
  -7   0  14      701.58      735.87     15.73 o
  -6   0  14      252.54      229.17      9.97 o
  -5   0  14      602.73      614.83     13.86 o
  -4   0  14      470.55      443.49     12.10 o
  -3   0  14     2405.06     2460.20     24.73 o
  -2   0  14      206.62      218.59      8.47 o
  -1   0  14      492.45      526.17     11.51 o
   0   0  14      409.44      375.80      9.64 o
   1   0  14     2362.52     2472.44     86.50 o
   2   0  14        0.07        1.88      3.80 o
   3   0  14     1432.30     1522.69     46.10 o
   4   0  14       73.19       66.62      7.25 o
   5   0  14     2327.99     2429.57     28.00 o
   6   0  14        3.73       13.46      6.85 o
   7   0  14      132.87      151.59     10.15 o
  -7   1  14       19.66       13.83      6.09 o
  -6   1  14      241.53      272.16      7.47 o
  -5   1  14      136.17      132.19     10.65 o
  -4   1  14      892.64      934.49     27.81 o
  -3   1  14      176.83      167.69      5.98 o
  -2   1  14      764.75      766.38     18.09 o
  -1   1  14       55.00       56.47      4.14 o
   0   1  14      998.89     1041.05     10.59 o
   1   1  14      217.06      210.61      5.65 o
   2   1  14     3061.87     3173.22     18.19 o
   3   1  14     1125.82     1143.77      9.27 o
   4   1  14      879.89      932.07      9.11 o
   5   1  14       16.06       13.67      4.43 o
   6   1  14       46.34       55.33      6.14 o
   7   1  14       58.29       68.98      6.01 o
  -7   2  14      504.15      542.36     13.88 o
  -6   2  14       51.18       50.58      6.82 o
  -5   2  14       66.27       45.14      5.17 o
  -4   2  14      340.60      313.69      7.70 o
  -3   2  14      495.03      446.21      8.48 o
  -2   2  14       39.59       35.93      4.08 o
  -1   2  14      246.74      233.05     14.86 o
   0   2  14       29.13       29.75      3.13 o
   1   2  14     3726.27     4000.99     21.99 o
   2   2  14        0.58        3.73      2.32 o
   3   2  14      359.59      367.70      8.63 o
   4   2  14      109.90       79.38      4.58 o
   5   2  14     1026.73     1117.49     19.05 o
   6   2  14        8.18        9.34      4.60 o
   7   2  14      326.35      419.95     15.46 o
  -7   3  14       27.15       21.24      4.68 o
  -6   3  14      328.77      372.03     11.75 o
  -5   3  14        4.34        0.04      6.15 o
  -4   3  14     1646.29     1615.76     15.09 o
  -3   3  14      425.34      404.03      8.26 o
  -2   3  14      124.52      108.86      5.41 o
  -1   3  14        0.93        3.60      3.85 o
   0   3  14     1010.31      985.72      9.05 o
   1   3  14      193.43      175.71      5.35 o
   2   3  14       98.53       71.45      5.06 o
   3   3  14      646.56      644.04      7.47 o
   4   3  14     1586.87     1717.18     17.07 o
   5   3  14       35.47       31.11      4.50 o
   6   3  14      544.06      663.97     17.61 o
  -7   4  14      450.46      507.96     10.29 o
  -6   4  14        0.04        6.47      5.95 o
  -5   4  14      466.92      470.77     12.78 o
  -4   4  14      953.39      940.58     16.81 o
  -3   4  14      399.22      389.45     11.71 o
  -2   4  14       67.53       58.09      6.91 o
  -1   4  14     1890.47     2109.39     23.43 o
   0   4  14      241.35      230.69      6.60 o
   1   4  14      704.64      692.30     14.32 o
   2   4  14        0.00        1.36      3.90 o
   3   4  14      166.52      141.29      5.08 o
   4   4  14       50.92       50.47      3.42 o
   5   4  14      677.89      809.01     18.93 o
   6   4  14        4.58       11.72      7.62 o
  -7   5  14       48.89       43.28      8.22 o
  -6   5  14      116.44      130.50      6.28 o
  -5   5  14       30.12       22.39      5.98 o
  -4   5  14     1837.40     1957.34     24.49 o
  -3   5  14        1.73       -0.71      5.69 o
  -2   5  14     1646.85     1655.43     21.87 o
  -1   5  14        2.74        6.33      6.01 o
   0   5  14      398.00      410.51     11.68 o
   1   5  14        0.64        3.09      3.96 o
   2   5  14      757.68      810.51     37.83 o
   3   5  14       12.10       11.61      4.09 o
   4   5  14      351.15      334.51     13.72 o
   5   5  14       64.92       59.76      9.18 o
   6   5  14      112.70      129.02     10.80 o
  -6   6  14       93.18       96.88      6.72 o
  -5   6  14        5.09        0.58      4.08 o
  -4   6  14       97.32       94.84      8.29 o
  -3   6  14     2683.74     2765.30     29.17 o
  -2   6  14       22.61       19.73      6.38 o
  -1   6  14      554.46      553.52     13.65 o
   0   6  14       89.25       69.18      5.09 o
   1   6  14     1016.76     1027.57     42.57 o
   2   6  14      163.51      145.47      6.29 o
   3   6  14       11.62       14.64      6.23 o
   4   6  14        9.00       13.86      4.12 o
   5   6  14       37.17       32.40      8.34 o
   6   6  14       43.87       38.58      8.28 o
  -6   7  14      218.73      203.92      8.91 o
  -5   7  14       65.70       69.41      5.31 o
  -4   7  14      167.03      154.26      9.35 o
  -3   7  14      623.00      586.65     15.05 o
  -2   7  14      146.85      184.23      9.87 o
  -1   7  14       72.67       86.14      8.29 o
   0   7  14       12.76        8.88      4.32 o
   1   7  14      562.80      586.16     10.42 o
   2   7  14      106.72       88.13      5.72 o
   3   7  14      142.14      144.80      6.37 o
   4   7  14      251.48      236.91     18.21 o
   5   7  14        4.78        5.45      7.90 o
  -5   8  14       38.35       24.75      5.12 o
  -4   8  14      221.93      213.58     11.00 o
  -3   8  14        9.93       12.21      7.05 o
  -2   8  14     1003.96     1079.78     20.18 o
  -1   8  14      438.32      441.67     13.34 o
   0   8  14      132.79      121.15     10.79 o
   1   8  14     1494.09     1626.43     20.16 o
   2   8  14      275.97      260.76      7.90 o
   3   8  14       15.53       16.35      6.09 o
   4   8  14       14.33       16.15      4.78 o
   5   8  14      103.51      105.14     10.27 o
  -5   9  14        2.91        0.42      4.09 o
  -4   9  14       46.70       33.93      9.29 o
  -3   9  14      485.80      480.24     32.99 o
  -2   9  14       59.88       77.97      8.84 o
  -1   9  14       34.78       41.52      7.57 o
   0   9  14      474.62      459.26     26.77 o
   1   9  14       23.29       21.54      8.43 o
   2   9  14       19.12       17.98      5.22 o
   3   9  14       49.52       54.18      5.75 o
   4   9  14       96.33       89.01      7.14 o
  -4  10  14       87.07       95.12      8.92 o
  -3  10  14       27.39       28.08      7.89 o
  -2  10  14       34.82       37.13      8.63 o
  -1  10  14      183.13      191.36     11.16 o
   0  10  14      122.87      111.69     11.46 o
   1  10  14      212.44      205.56      7.80 o
   2  10  14      102.71      100.43      6.69 o
   3  10  14       21.24       20.76      5.58 o
  -3  11  14       28.91       31.29      8.47 o
  -2  11  14        0.18       -1.02      7.33 o
  -1  11  14        0.78        7.56      6.77 o
   0  11  14        5.77       12.33      6.36 o
   1  11  14       75.97       70.12      6.25 o
   2  11  14       68.81       71.75      6.37 o
  -1  12  14       41.97       54.59      8.55 o
   0  12  14        2.80        8.95      5.07 o
  -7   1  15        2.43        8.76      6.00 o
  -6   1  15       72.20       67.35      5.37 o
  -5   1  15       49.27       50.33      5.03 o
  -4   1  15      735.25      722.61     10.64 o
  -3   1  15      314.80      297.76      7.45 o
  -2   1  15       81.83       84.20      5.19 o
  -1   1  15      304.43      301.73      6.92 o
   0   1  15       10.65       19.04      3.76 o
   1   1  15       22.96       16.12      2.65 o
   2   1  15      148.25      148.07      3.65 o
   3   1  15        0.00       -0.20      2.19 o
   4   1  15        6.50        8.36      4.41 o
   5   1  15        4.51        5.88      4.28 o
   6   1  15      154.85      181.26      7.31 o
  -7   2  15        7.23       16.42      6.10 o
  -6   2  15        1.80       -3.72      5.96 o
  -5   2  15       19.88       17.77      4.47 o
  -4   2  15        6.74        6.46      4.50 o
  -3   2  15      137.32      131.08      8.53 o
  -2   2  15      525.51      526.14     15.83 o
  -1   2  15        5.30        3.51      3.80 o
   0   2  15      120.03      145.61      5.28 o
   1   2  15     1246.66     1315.13     18.08 o
   2   2  15       84.42       74.15      3.05 o
   3   2  15        1.74        1.45      2.23 o
   4   2  15       96.41       91.16      4.81 o
   5   2  15       20.27       16.81      4.68 o
   6   2  15        1.58        3.93      5.38 o
  -7   3  15       35.36       42.29      5.16 o
  -6   3  15        0.25       -0.08      5.85 o
  -5   3  15       66.49       53.47      7.07 o
  -4   3  15      754.01      782.36     11.41 o
  -3   3  15      915.50      892.42     21.30 o
  -2   3  15      254.22      250.85      6.99 o
  -1   3  15      247.56      253.86      6.88 o
   0   3  15        4.86        3.10      3.12 o
   1   3  15      445.12      464.06      6.72 o
   2   3  15       79.56       50.87      3.74 o
   3   3  15       49.87       49.75      3.50 o
   4   3  15        6.10        4.91      2.82 o
   5   3  15      166.82      153.64      6.45 o
   6   3  15        2.13        5.58      7.51 o
  -7   4  15        0.64        2.64      4.51 o
  -6   4  15       95.78       94.41      7.96 o
  -5   4  15      302.65      285.58     10.75 o
  -4   4  15      225.10      230.05      9.82 o
  -3   4  15      209.51      202.58      9.46 o
  -2   4  15       72.25       51.46      7.11 o
  -1   4  15       68.68       62.80      7.34 o
   0   4  15      210.02      207.93      6.71 o
   1   4  15      443.14      471.03     15.15 o
   2   4  15      353.37      309.24      7.62 o
   3   4  15      247.73      234.85      5.22 o
   4   4  15       73.13       71.91     11.43 o
   5   4  15       68.34       67.57      9.61 o
   6   4  15       32.17       43.87      9.40 o
  -6   5  15       40.76       46.22      8.34 o
  -5   5  15      110.19       88.35      7.43 o
  -4   5  15      109.11       90.86      8.21 o
  -3   5  15       13.14        8.95      6.70 o
  -2   5  15      478.63      511.71     13.42 o
  -1   5  15      372.76      366.58     11.42 o
   0   5  15       10.44       14.73      4.46 o
   1   5  15       65.04       59.75      9.71 o
   2   5  15        0.30        1.44      4.20 o
   3   5  15       58.12       61.50      5.74 o
   4   5  15       14.01        8.47      3.80 o
   5   5  15      178.77      178.59     12.16 o
   6   5  15        0.20        6.49      8.67 o
  -6   6  15       40.88       47.30      5.29 o
  -5   6  15        4.98        4.85      6.09 o
  -4   6  15      313.61      324.92     12.09 o
  -3   6  15       73.14       69.59      7.90 o
  -2   6  15        2.49        4.89      6.26 o
  -1   6  15       26.23       27.03      6.60 o
   0   6  15      108.65       76.87     10.89 o
   1   6  15       91.47       85.91      5.55 o
   2   6  15      166.17      162.53     10.91 o
   3   6  15      108.24      107.72      5.75 o
   4   6  15       28.65       16.00      4.25 o
   5   6  15       28.65       27.50      8.13 o
  -6   7  15       26.87       15.62      4.73 o
  -5   7  15       90.34       92.30      9.44 o
  -4   7  15       21.21       22.03      7.42 o
  -3   7  15      237.10      240.27     10.92 o
  -2   7  15      488.89      437.49     13.54 o
  -1   7  15       41.47       52.40      7.43 o
   0   7  15       31.58       33.69      5.09 o
   1   7  15        0.01        4.74      4.56 o
   2   7  15       78.99       90.19      5.86 o
   3   7  15       51.30       53.95     13.49 o
   4   7  15        0.03        2.63      4.15 o
   5   7  15        4.96        5.80      7.77 o
  -5   8  15        0.59        1.82      4.41 o
  -4   8  15      114.79      114.83     10.78 o
  -3   8  15      271.22      304.04     12.36 o
  -2   8  15        8.60        7.19      7.39 o
  -1   8  15        1.23        1.57      7.11 o
   0   8  15        0.44        2.89      4.75 o
   1   8  15      434.24      434.94      9.74 o
   2   8  15      449.45      463.56     17.25 o
   3   8  15       15.62       13.43      5.06 o
   4   8  15      123.74      118.28      6.29 o
  -4   9  15        4.43       -0.97      4.08 o
  -3   9  15        0.49        4.17      4.19 o
  -2   9  15        2.50        8.11      7.20 o
  -1   9  15      139.37      146.73      9.73 o
   0   9  15        9.19       11.77      4.95 o
   1   9  15       35.61       25.66      5.51 o
   2   9  15      118.48      101.03     14.79 o
   3   9  15      141.15      136.32      7.06 o
   4   9  15        9.60       15.70      5.05 o
  -4  10  15       85.30       76.43      9.15 o
  -3  10  15       82.32       85.46      9.16 o
  -2  10  15      418.99      464.66     15.53 o
  -1  10  15       43.68       35.59      8.28 o
   0  10  15       81.64       83.17      6.45 o
   1  10  15      116.57      114.02      6.73 o
   2  10  15        5.50        9.44      5.13 o
   3  10  15        1.56        4.65      4.84 o
  -2  11  15       68.26       80.55      9.77 o
  -1  11  15        0.41        0.43      6.86 o
   0  11  15        9.38        9.87      5.07 o
   1  11  15        0.04        0.76      5.09 o
   2  11  15       28.16       24.92     11.12 o
  -7   0  16      312.67      405.90     13.10 o
  -6   0  16      837.34      887.03     17.98 o
  -5   0  16      377.76      375.64     12.21 o
  -4   0  16        2.63       -3.04      6.73 o
  -3   0  16     1819.87     1940.28     23.68 o
  -2   0  16      262.80      192.93      9.07 o
  -1   0  16      443.70      455.39     12.01 o
   0   0  16       45.82       33.70      5.65 o
   1   0  16      674.19      608.74      9.20 o
   2   0  16      869.25      932.82     25.72 o
   3   0  16      638.18      633.11     42.26 o
   4   0  16        0.25        2.45      6.40 o
   5   0  16       38.06       28.61      6.71 o
   6   0  16      273.93      264.11     11.81 o
  -7   1  16        0.11        0.02      6.48 o
  -6   1  16      424.17      433.52      9.46 o
  -5   1  16        0.91        0.99      4.20 o
  -4   1  16      192.46      190.14      6.91 o
  -3   1  16      786.04      795.02     18.94 o
  -2   1  16      582.39      593.34      9.78 o
  -1   1  16     1584.98     1628.83     14.77 o
   0   1  16      258.31      260.67      6.54 o
   1   1  16      938.02      930.80      9.03 o
   2   1  16      151.47      123.48      3.63 o
   3   1  16       32.28       24.47      2.56 o
   4   1  16       91.31       90.69      5.74 o
   5   1  16      448.97      498.38     10.11 o
   6   1  16      258.09      284.64      8.66 o
  -7   2  16      349.02      405.81     13.25 o
  -6   2  16       28.28       44.50      7.44 o
  -5   2  16       14.35        6.21      4.52 o
  -4   2  16      955.78      997.16     12.93 o
  -3   2  16     1845.21     1871.72     38.20 o
  -2   2  16      974.42      896.40     11.70 o
  -1   2  16      587.92      632.98     34.89 o
   0   2  16       20.49       19.35      4.00 o
   1   2  16      478.83      435.70     10.86 o
   2   2  16     1031.25     1048.22      8.65 o
   3   2  16      105.67       99.52      3.77 o
   4   2  16        1.53        0.89      4.29 o
   5   2  16      173.05      178.75      6.95 o
   6   2  16       73.65       78.30      9.19 o
  -7   3  16       22.62       12.54      6.31 o
  -6   3  16      351.85      365.37     12.39 o
  -5   3  16       33.64       24.80      6.90 o
  -4   3  16       36.51       36.84      5.11 o
  -3   3  16      220.40      210.03      7.07 o
  -2   3  16      356.06      319.67      7.62 o
  -1   3  16      202.86      181.69      6.38 o
   0   3  16       92.74       98.46      9.60 o
   1   3  16      259.60      245.33      6.47 o
   2   3  16      477.23      464.85      6.87 o
   3   3  16       67.96       79.20      3.97 o
   4   3  16      165.72      168.81      6.41 o
   5   3  16      177.48      192.81     11.14 o
   6   3  16       62.19       56.16      9.20 o
  -6   4  16       13.65       13.29      6.19 o
  -5   4  16      157.61      144.60      9.31 o
  -4   4  16       79.15       79.17      7.56 o
  -3   4  16      590.00      524.96     14.10 o
  -2   4  16        2.16        9.51      6.04 o
  -1   4  16      168.11      152.31      8.46 o
   0   4  16       69.41       51.79      5.06 o
   1   4  16      426.64      411.86      8.68 o
   2   4  16      538.55      547.00      9.76 o
   3   4  16      439.59      448.04     10.51 o
   4   4  16      154.21      122.68     14.10 o
   5   4  16      735.59      786.02     19.41 o
   6   4  16      174.21      198.76     12.56 o
  -6   5  16       13.37       13.87      6.53 o
  -5   5  16        8.22       16.03      6.70 o
  -4   5  16       11.79       14.25      6.72 o
  -3   5  16       47.19       46.53      7.38 o
  -2   5  16      334.88      348.48     12.18 o
  -1   5  16        0.82        3.54      5.86 o
   0   5  16      666.44      625.59     10.62 o
   1   5  16       43.01       35.37      4.73 o
   2   5  16      328.79      314.05     10.53 o
   3   5  16       10.65       17.07      5.71 o
   4   5  16        1.56        2.87      3.97 o
   5   5  16      193.25      190.02     11.75 o
  -6   6  16      176.79      187.37     19.98 o
  -5   6  16       68.02       81.48      8.16 o
  -4   6  16       44.01       45.38      7.52 o
  -3   6  16      155.23      136.36      9.61 o
  -2   6  16       33.31       19.72      6.75 o
  -1   6  16        5.79        9.14      6.24 o
   0   6  16      144.02      136.72      6.53 o
   1   6  16      532.93      556.36     16.06 o
   2   6  16      649.97      659.87     14.07 o
   3   6  16     1535.38     1704.96     70.32 o
   4   6  16      179.86      142.44     19.27 o
   5   6  16      220.77      254.91     13.50 o
  -5   7  16      260.20      231.04     11.20 o
  -4   7  16      486.47      484.96     14.73 o
  -3   7  16      148.99      160.24     10.12 o
  -2   7  16      795.57      769.08     17.50 o
  -1   7  16      126.40       93.51      8.37 o
   0   7  16      914.67     1053.53     14.13 o
   1   7  16       86.18       86.85      6.16 o
   2   7  16      222.49      242.84      8.11 o
   3   7  16       61.20       55.56      5.75 o
   4   7  16       13.77       13.96      4.35 o
  -5   8  16       48.36       47.35      5.47 o
  -4   8  16        9.66        7.95      4.32 o
  -3   8  16     1054.38     1080.66     21.09 o
  -2   8  16       56.94       48.72      8.55 o
  -1   8  16        2.97        6.12      6.92 o
   0   8  16        4.39        6.93      4.80 o
   1   8  16       54.41       51.97      5.45 o
   2   8  16      156.51      161.59      7.08 o
   3   8  16      186.70      215.34      8.02 o
   4   8  16       28.92       29.15      4.85 o
  -4   9  16       64.78       52.78      7.97 o
  -3   9  16      207.75      201.30     11.04 o
  -2   9  16      139.06      154.63     10.88 o
  -1   9  16        6.02        7.51      6.81 o
   0   9  16      193.17      195.40      7.70 o
   1   9  16       43.20       43.80      5.55 o
   2   9  16      280.40      265.70      8.72 o
   3   9  16       13.60       11.99      4.91 o
  -3  10  16      361.81      440.16     15.54 o
  -2  10  16      141.54      153.53     11.08 o
  -1  10  16        5.06        9.23      7.30 o
   0  10  16        1.96        8.40      4.97 o
   1  10  16        0.68        5.47      4.94 o
   2  10  16      160.04      154.30      7.62 o
  -1  11  16       16.53       18.81      7.35 o
   0  11  16      207.78      206.98     15.56 o
  -6   1  17       30.06       27.87      5.57 o
  -5   1  17       56.61       50.18      6.89 o
  -4   1  17      792.43      792.79     11.90 o
  -3   1  17      466.16      483.04      9.65 o
  -2   1  17       52.60       34.64      4.56 o
  -1   1  17      814.13      920.50     11.97 o
   0   1  17        8.20       13.10      4.13 o
   1   1  17        8.99       14.09      3.28 o
   2   1  17      149.30      146.64      5.61 o
   3   1  17       57.41       48.21      3.14 o
   4   1  17       55.53       69.17      5.70 o
   5   1  17        0.02        1.10      4.54 o
   6   1  17       44.40       57.03      5.83 o
  -6   2  17       78.11       82.26      8.15 o
  -5   2  17      147.39      148.45      6.73 o
  -4   2  17      208.41      206.86      7.38 o
  -3   2  17      409.99      438.23      9.41 o
  -2   2  17      102.22       89.29      5.56 o
  -1   2  17        7.39        7.71      4.26 o
   0   2  17      127.16      126.03      7.13 o
   1   2  17       35.73       31.82      3.63 o
   2   2  17      116.07      116.08      3.72 o
   3   2  17       21.28       21.33      2.59 o
   4   2  17       43.58       43.52      5.16 o
   5   2  17      209.49      237.82      7.90 o
   6   2  17        9.36        8.43      7.12 o
  -6   3  17       27.31       14.45      6.74 o
  -5   3  17      331.33      339.32     12.34 o
  -4   3  17        0.69       -1.00      4.49 o
  -3   3  17       85.00       82.39      5.80 o
  -2   3  17      154.07      158.40      6.50 o
  -1   3  17        0.13       -0.08      3.91 o
   0   3  17       27.93       25.47      4.46 o
   1   3  17      125.76      127.83      4.74 o
   2   3  17      107.49      101.34      4.25 o
   3   3  17       87.35       84.70      4.16 o
   4   3  17       45.00       50.23      7.59 o
   5   3  17        9.92       13.67      8.03 o
  -6   4  17       48.91       42.51      7.37 o
  -5   4  17      186.31      181.35     10.14 o
  -4   4  17       36.97       29.58      7.11 o
  -3   4  17      127.14      122.41      8.99 o
  -2   4  17      186.21      177.81      9.82 o
  -1   4  17        2.21        7.31      5.95 o
   0   4  17      836.86      797.86     16.21 o
   1   4  17       43.89       25.14      6.81 o
   2   4  17      225.72      209.44      8.26 o
   3   4  17      171.81      173.68      5.12 o
   4   4  17      123.81      116.21     10.48 o
   5   4  17        0.54        0.35      7.51 o
  -6   5  17       15.17        9.82      7.22 o
  -5   5  17        2.77        6.44      6.45 o
  -4   5  17        0.56        1.67      6.82 o
  -3   5  17        0.25        4.10      7.25 o
  -2   5  17      218.56      226.79     10.36 o
  -1   5  17       12.89        4.87      6.28 o
   0   5  17       38.45       22.80      4.72 o
   1   5  17       59.24       53.86      5.35 o
   2   5  17        2.06        2.13      4.14 o
   3   5  17      120.33      100.41     13.31 o
   4   5  17      993.21     1059.06     22.62 o
   5   5  17      318.23      329.06     14.27 o
  -5   6  17      109.76      128.42      9.18 o
  -4   6  17       36.58       25.87      6.93 o
  -3   6  17       94.18       96.11      8.59 o
  -2   6  17      145.45      154.54     10.10 o
  -1   6  17       70.04       49.12      7.45 o
   0   6  17       96.47       88.28      6.17 o
   1   6  17        0.46        0.92      4.37 o
   2   6  17      530.19      528.82     19.48 o
   3   6  17      268.53      314.36      9.84 o
   4   6  17       44.40       41.85      9.17 o
   5   6  17       71.40       81.07     10.30 o
  -5   7  17        7.27        2.06      6.62 o
  -4   7  17      119.85      134.03      9.94 o
  -3   7  17       63.00       63.51      8.53 o
  -2   7  17      332.71      356.86     13.23 o
  -1   7  17       51.54       54.15      7.85 o
   0   7  17       97.04       96.23      6.43 o
   1   7  17        9.39        7.81      4.68 o
   2   7  17      184.11      192.28      7.81 o
   3   7  17      151.56      136.94     15.77 o
   4   7  17       13.88       15.09      8.70 o
  -4   8  17        1.56       -0.43      7.12 o
  -3   8  17        8.42       17.91      8.40 o
  -2   8  17      202.62      246.42     12.09 o
  -1   8  17      150.86      175.79     10.36 o
   0   8  17       64.60       60.43      5.82 o
   1   8  17      360.91      379.53      9.82 o
   2   8  17       18.51       12.43      5.21 o
   3   8  17      113.26      103.09     11.93 o
  -3   9  17       13.65       10.40      7.83 o
  -2   9  17      543.49      614.49     17.46 o
  -1   9  17       85.44       77.19      8.76 o
   0   9  17       77.73       68.25      6.13 o
   1   9  17       42.10       37.80      5.79 o
   2   9  17       36.05       33.21      5.51 o
   3   9  17       76.97       66.12      5.82 o
  -2  10  17      305.14      333.96     14.17 o
  -1  10  17      544.96      576.60     17.21 o
   0  10  17        8.30       12.23      5.08 o
   1  10  17       87.48       84.13      6.71 o
  -6   0  18       27.83       38.70      7.59 o
  -5   0  18       30.00       22.10      6.97 o
  -4   0  18        2.24        1.65      6.18 o
  -3   0  18      615.05      678.76     15.94 o
  -2   0  18     3302.58     3478.69     32.59 o
  -1   0  18       10.73       15.58      6.07 o
   0   0  18      182.25      155.18      8.55 o
   1   0  18     3220.64     3426.56     30.01 o
   2   0  18        6.51       10.17      4.82 o
   3   0  18       44.07       28.41      8.93 o
   4   0  18      300.15      323.03     12.49 o
   5   0  18        1.28        6.52      6.78 o
  -6   1  18       30.26       38.48      5.27 o
  -5   1  18       90.76       88.36      5.97 o
  -4   1  18        3.46        4.57      4.67 o
  -3   1  18       16.05       14.79      4.78 o
  -2   1  18        2.52        1.85      4.87 o
  -1   1  18      338.60      319.35      7.83 o
   0   1  18      622.19      587.59      9.90 o
   1   1  18       41.58       38.33      3.88 o
   2   1  18        1.23       -0.78      2.61 o
   3   1  18      143.97      131.19      6.40 o
   4   1  18       52.42       44.06      5.44 o
   5   1  18       94.15      122.82      6.89 o
  -6   2  18       24.87       18.41      5.04 o
  -5   2  18      109.39      107.98      6.34 o
  -4   2  18      337.70      315.10     21.57 o
  -3   2  18      314.78      340.06      8.84 o
  -2   2  18      704.50      726.81     26.97 o
  -1   2  18       17.40        9.42      4.45 o
   0   2  18      271.94      241.10      6.90 o
   1   2  18      447.20      452.81      7.29 o
   2   2  18      532.56      536.52      9.96 o
   3   2  18        0.21        1.47      2.50 o
   4   2  18      105.28      127.23      7.18 o
   5   2  18       16.75       18.84      4.99 o
  -6   3  18       22.51       21.23      6.94 o
  -5   3  18      208.61      221.63     11.01 o
  -4   3  18      345.60      364.58      9.23 o
  -3   3  18       78.55       83.25      5.85 o
  -2   3  18      605.57      660.29     10.97 o
  -1   3  18        3.35        5.79      4.23 o
   0   3  18       79.27       60.88      5.23 o
   1   3  18      301.60      296.57      6.70 o
   2   3  18       17.50       13.89      3.29 o
   3   3  18      123.52      116.24      4.61 o
   4   3  18        0.01        2.28      4.52 o
   5   3  18      290.62      309.12     13.66 o
  -6   4  18      235.37      243.76     11.61 o
  -5   4  18      116.33      113.91      9.44 o
  -4   4  18      126.86      149.36      9.52 o
  -3   4  18      467.27      485.58     13.93 o
  -2   4  18       44.47       42.78      7.53 o
  -1   4  18       90.10      108.39      8.60 o
   0   4  18       32.74       49.57      7.45 o
   1   4  18       10.27        6.68      4.49 o
   2   4  18      446.93      476.85     40.19 o
   3   4  18      124.15      105.83     10.95 o
   4   4  18        3.54        9.71      7.97 o
   5   4  18        0.01       -1.12      8.56 o
  -5   5  18       73.15       71.84      8.48 o
  -4   5  18      148.81      166.86     10.18 o
  -3   5  18      392.40      417.72     13.74 o
  -2   5  18       65.59       64.93      8.32 o
  -1   5  18      789.43      824.20     17.77 o
   0   5  18        3.19        0.87      6.18 o
   1   5  18      568.50      592.24     18.74 o
   2   5  18       36.66       30.86      5.07 o
   3   5  18      890.04      973.01     13.75 o
   4   5  18      838.12      926.87     22.04 o
  -5   6  18       51.60       60.09      8.16 o
  -4   6  18      108.02      124.19      9.33 o
  -3   6  18       55.74       71.03      8.70 o
  -2   6  18     1134.90     1229.69     21.98 o
  -1   6  18      554.29      614.93     15.98 o
   0   6  18       29.87       29.54      7.34 o
   1   6  18        0.69        5.19      4.54 o
   2   6  18       32.92       34.73      5.39 o
   3   6  18      220.44      214.17      7.76 o
   4   6  18      222.79      242.47     13.84 o
  -4   7  18      137.28      157.44     10.65 o
  -3   7  18      249.04      267.09     12.70 o
  -2   7  18        0.04       -3.70      7.39 o
  -1   7  18       80.75       75.96      8.42 o
   0   7  18      174.78      173.38     10.16 o
   1   7  18      164.21      161.20      7.22 o
   2   7  18       12.20       17.37      5.23 o
   3   7  18      319.18      336.76     14.46 o
   4   7  18      184.20      191.13     12.16 o
  -4   8  18      124.77      144.40     10.15 o
  -3   8  18      403.74      432.99     14.91 o
  -2   8  18      146.92      131.53      9.90 o
  -1   8  18       18.92       19.38      7.29 o
   0   8  18       59.26       63.22      8.45 o
   1   8  18        0.91        3.06      5.09 o
   2   8  18       87.47       76.38      6.00 o
   3   8  18       59.70       53.33      5.71 o
  -3   9  18      269.09      318.00     14.02 o
  -2   9  18       59.39       49.03      9.07 o
  -1   9  18       12.42       12.23      7.24 o
   0   9  18        6.35        4.39      6.80 o
   1   9  18      395.87      435.89     10.85 o
   2   9  18       18.93       24.29      5.41 o
  -1  10  18      148.67      145.59     10.81 o
   0  10  18       23.61       34.07      8.09 o
  -6   1  19       39.73       45.59      5.65 o
  -5   1  19       11.05       13.42      5.34 o
  -4   1  19        3.47        1.58      4.78 o
  -3   1  19        8.92       14.04      5.04 o
  -2   1  19      185.84      180.60     10.78 o
  -1   1  19       36.39       37.74      4.84 o
   0   1  19       20.53       20.28      4.22 o
   1   1  19        5.99        5.78      4.19 o
   2   1  19       76.81       74.30      3.56 o
   3   1  19      163.96      157.19      4.16 o
   4   1  19       43.89       38.39      5.50 o
   5   1  19       41.60       47.99      5.77 o
  -6   2  19       43.78       44.74      5.72 o
  -5   2  19       11.36        9.85      7.20 o
  -4   2  19      122.44      114.71      6.34 o
  -3   2  19      128.33      128.82      6.50 o
  -2   2  19      482.93      483.08     13.41 o
  -1   2  19      336.51      341.80      8.57 o
   0   2  19        4.24        4.62      4.26 o
   1   2  19       59.90       57.51      4.04 o
   2   2  19      467.76      469.93      9.36 o
   3   2  19       50.95       42.65      3.93 o
   4   2  19        3.16       -0.66      4.48 o
   5   2  19        4.61        5.25      7.53 o
  -5   3  19       14.86       12.40      7.32 o
  -4   3  19       40.80       30.70      5.14 o
  -3   3  19       23.09       18.50      5.22 o
  -2   3  19      613.48      677.44     11.41 o
  -1   3  19       47.39       55.40      5.55 o
   0   3  19       49.53       50.76      4.88 o
   1   3  19      145.79      143.51      6.56 o
   2   3  19       21.99       22.81      3.43 o
   3   3  19       85.40       78.31      6.88 o
   4   3  19        1.83        4.25      7.83 o
   5   3  19        2.88        8.53      8.02 o
  -5   4  19        1.58        3.53      6.76 o
  -4   4  19      231.20      237.99     11.42 o
  -3   4  19      229.84      216.87     10.62 o
  -2   4  19       53.90       50.21      7.42 o
  -1   4  19       38.38       36.49      7.13 o
   0   4  19       43.19       43.05      7.30 o
   1   4  19       10.07        6.82      4.44 o
   2   4  19      125.62      139.16      6.73 o
   3   4  19       71.30       57.08      5.57 o
   4   4  19      661.89      690.25     18.87 o
  -5   5  19      192.24      244.96     12.08 o
  -4   5  19       83.01       94.00      8.99 o
  -3   5  19       17.75       21.83      7.21 o
  -2   5  19        5.92       10.51      6.62 o
  -1   5  19      328.99      367.60     13.23 o
   0   5  19        6.50        5.43      6.07 o
   1   5  19       19.70       18.50      7.82 o
   2   5  19       62.94       45.98      5.44 o
   3   5  19      215.20      223.44      7.83 o
   4   5  19        8.71       -0.58      8.89 o
  -4   6  19      500.58      503.92     15.35 o
  -3   6  19      404.13      417.12     14.73 o
  -2   6  19      423.24      437.22     14.52 o
  -1   6  19      272.61      240.53     11.32 o
   0   6  19        7.50        2.45      6.79 o
   1   6  19       40.70       24.39      5.43 o
   2   6  19       17.80        5.49      4.58 o
   3   6  19       41.14       33.00      6.21 o
  -4   7  19      111.11      106.40     10.04 o
  -3   7  19      403.49      396.44     14.54 o
  -2   7  19      111.28       90.42      9.00 o
  -1   7  19       32.63       33.23      7.54 o
   0   7  19       10.55       12.85      6.94 o
   1   7  19       16.90       18.60      5.47 o
   2   7  19       25.46       20.52      5.06 o
   3   7  19      298.10      296.20     28.94 o
  -3   8  19       74.47       64.11      9.61 o
  -2   8  19      218.83      214.68     11.58 o
  -1   8  19        8.42        8.12      7.50 o
   0   8  19       37.64       54.95      8.46 o
   1   8  19        0.24       -1.58      4.83 o
   2   8  19       87.49       85.72      6.71 o
  -2   9  19       25.32       19.52      6.87 o
  -1   9  19      709.15      814.30     20.03 o
   0   9  19       40.12       40.46      7.99 o
   1   9  19        4.35        8.99      5.31 o
  -5   0  20       14.86       19.29      7.74 o
  -4   0  20      633.87      712.18     17.89 o
  -3   0  20     1492.38     1628.87     24.79 o
  -2   0  20       73.00       71.15      7.91 o
  -1   0  20      138.81      128.98      9.30 o
   0   0  20       18.56       25.59      6.39 o
   1   0  20      113.82       75.53      6.90 o
   2   0  20      164.72      138.17      8.66 o
   3   0  20        2.67        3.92      6.36 o
   4   0  20       34.46       37.41      7.74 o
  -5   1  20       63.73       69.17      5.91 o
  -4   1  20        8.58        3.37      4.99 o
  -3   1  20      346.48      369.64     13.15 o
  -2   1  20       44.06       39.29      7.65 o
  -1   1  20      529.78      557.65     10.52 o
   0   1  20        0.75       -7.23      8.15 o
   1   1  20      574.01      566.40     16.86 o
   2   1  20       40.90       28.80      4.03 o
   3   1  20       27.66       17.00      5.01 o
   4   1  20       12.16        6.79      4.94 o
  -5   2  20      165.59      178.02      7.72 o
  -4   2  20       63.30       83.31      6.48 o
  -3   2  20       41.58       37.28      6.98 o
  -2   2  20        3.16        2.07      4.75 o
  -1   2  20      540.42      552.35     10.65 o
   0   2  20      189.25      219.92     15.65 o
   1   2  20       17.10       19.11      8.27 o
   2   2  20      105.15       96.24      4.47 o
   3   2  20       31.50       27.13      3.61 o
   4   2  20       88.66      105.80      6.47 o
  -5   3  20      223.94      258.09     11.93 o
  -4   3  20        3.17        6.25      6.17 o
  -3   3  20        0.30        0.11      4.83 o
  -2   3  20      161.62      153.71      7.08 o
  -1   3  20      269.80      268.05      7.92 o
   0   3  20       52.77       52.32      5.14 o
   1   3  20      156.63      147.99      5.25 o
   2   3  20        7.59       12.09      4.77 o
   3   3  20       29.09       31.23      4.64 o
   4   3  20       48.16       53.68      9.40 o
  -5   4  20        0.44       -0.75      7.22 o
  -4   4  20      372.80      371.26     13.93 o
  -3   4  20        7.62        5.88      7.13 o
  -2   4  20      257.80      232.59     10.66 o
  -1   4  20        3.03        6.92      6.68 o
   0   4  20       44.32       45.80      7.04 o
   1   4  20       21.23       16.61      4.76 o
   2   4  20      235.94      224.99      7.89 o
   3   4  20        4.36        4.84      4.45 o
   4   4  20       13.77       15.95      8.07 o
  -4   5  20       12.95       15.09      6.87 o
  -3   5  20       38.91       47.14      7.54 o
  -2   5  20       51.47       44.07      8.47 o
  -1   5  20       11.51        6.06      6.51 o
   0   5  20       44.33       36.74      6.91 o
   1   5  20       16.98       21.89      5.26 o
   2   5  20       29.79       26.77      5.21 o
   3   5  20        0.09       -4.35      4.35 o
  -4   6  20      262.43      297.87     12.71 o
  -3   6  20       33.76       32.69      7.39 o
  -2   6  20       53.45       59.64      9.07 o
  -1   6  20       37.66       34.79      8.00 o
   0   6  20      571.98      645.86     16.96 o
   1   6  20        7.11        3.30      6.88 o
   2   6  20      549.76      573.02     11.75 o
   3   6  20        0.13       -8.14      8.49 o
  -3   7  20      690.77      808.49     20.22 o
  -2   7  20       18.61       11.61      7.81 o
  -1   7  20       64.91       69.89      8.27 o
   0   7  20        6.36        3.12      6.43 o
   1   7  20      256.20      246.54      9.83 o
   2   7  20        4.55        5.66      4.83 o
  -2   8  20      121.97      104.83     10.36 o
  -1   8  20       61.67       66.16      9.03 o
   0   8  20      158.90      177.85     11.13 o
   1   8  20        0.85        6.78      5.20 o
  -5   1  21       90.15       98.82      6.87 o
  -4   1  21       10.70        3.55      4.89 o
  -3   1  21      118.78      111.91      7.02 o
  -2   1  21       98.83       99.25      6.35 o
  -1   1  21       15.80       13.45      5.63 o
   0   1  21      153.91      149.64      7.59 o
   1   1  21        0.57        1.75      3.95 o
   2   1  21        0.01       -0.94      3.16 o
   3   1  21       52.72       56.55      5.75 o
   4   1  21        0.67        1.50      4.95 o
  -5   2  21       21.92       24.43      5.47 o
  -4   2  21       72.44       79.70      7.18 o
  -3   2  21       22.45       13.79      6.10 o
  -2   2  21       30.92       35.88      5.86 o
  -1   2  21        2.88        4.74      5.02 o
   0   2  21       42.21       41.17      5.13 o
   1   2  21       36.41       38.30      6.62 o
   2   2  21        1.11        5.52      3.42 o
   3   2  21        2.54        5.27      4.76 o
   4   2  21        5.58       12.48      4.90 o
  -4   3  21      463.22      495.34     11.16 o
  -3   3  21      156.73      146.63      7.51 o
  -2   3  21        6.25        5.31      4.80 o
  -1   3  21       14.27       16.13      4.90 o
   0   3  21        0.07        4.21      4.39 o
   1   3  21        0.12        3.60      4.15 o
   2   3  21        0.69        2.09      4.49 o
   3   3  21      109.13       96.54     10.04 o
  -4   4  21       29.85       27.67      8.31 o
  -3   4  21       78.50       83.41      9.41 o
  -2   4  21        3.36        4.25      7.03 o
  -1   4  21       73.67       64.29      8.04 o
   0   4  21       67.67       63.33      7.98 o
   1   4  21        2.50        0.38      4.75 o
   2   4  21        0.10        4.34      5.60 o
   3   4  21        2.76        5.55      6.76 o
  -4   5  21       57.74       71.78      8.84 o
  -3   5  21       22.57       28.08      7.29 o
  -2   5  21        4.53        3.91      6.63 o
  -1   5  21        0.83       -0.97      7.30 o
   0   5  21       38.13       39.68      7.48 o
   1   5  21       48.56       35.87      5.59 o
   2   5  21        0.06        0.81      4.36 o
   3   5  21        0.03        3.76      4.62 o
  -3   6  21      142.76      167.96     10.91 o
  -2   6  21       25.71       23.02      7.46 o
  -1   6  21       70.09       54.34      8.29 o
   0   6  21        9.59        7.19      7.03 o
   1   6  21       15.71       15.74      5.17 o
   2   6  21       16.26       16.51      5.04 o
  -2   7  21        4.13        2.97      7.62 o
  -1   7  21       70.93       57.24      8.55 o
   0   7  21       78.06       76.68      8.59 o
   1   7  21       82.14       63.53     10.91 o
  -4   0  22       75.50       92.42      9.96 o
  -3   0  22      981.56     1139.29     22.56 o
  -2   0  22     1916.08     2163.27     29.57 o
  -1   0  22       28.86       18.63      6.37 o
   0   0  22      525.53      565.14     15.30 o
   1   0  22       23.34       14.40      6.22 o
   2   0  22      317.79      265.58     10.37 o
   3   0  22       39.40       33.03      8.26 o
  -4   1  22       31.03       26.42      5.65 o
  -3   1  22      267.22      280.29     13.53 o
  -2   1  22       23.26       19.37      5.64 o
  -1   1  22       10.92        5.82      4.53 o
   0   1  22        7.51       11.25      4.69 o
   1   1  22      239.32      237.22     20.93 o
   2   1  22      104.08       94.80      4.70 o
   3   1  22      222.86      220.33      8.16 o
  -4   2  22      261.72      292.94      9.39 o
  -3   2  22        0.83       -3.14      4.73 o
  -2   2  22      333.26      347.01      9.84 o
  -1   2  22       14.72       21.49      5.35 o
   0   2  22      128.80      131.52      6.89 o
   1   2  22       62.63       82.59     11.19 o
   2   2  22       53.22       52.39      6.19 o
   3   2  22       90.08       87.64      9.47 o
  -4   3  22        3.95        7.36      5.66 o
  -3   3  22      380.11      386.39     13.68 o
  -2   3  22        0.89        2.65      5.33 o
  -1   3  22      380.57      422.53      9.99 o
   0   3  22        0.21        6.14      4.53 o
   1   3  22       40.62       42.32      4.99 o
   2   3  22      148.97      129.47      6.90 o
   3   3  22      149.83      180.41     12.29 o
  -3   4  22       87.18       91.38      9.83 o
  -2   4  22      139.07      153.68     10.74 o
  -1   4  22        0.32        8.17      7.16 o
   0   4  22       31.10       28.65      7.39 o
   1   4  22       65.69       72.72      7.88 o
   2   4  22      175.56      184.66     17.75 o
  -3   5  22      188.89      208.32     11.67 o
  -2   5  22       28.46       41.32      7.64 o
  -1   5  22        0.02        1.15      6.46 o
   0   5  22      608.32      658.06     17.47 o
   1   5  22      495.43      517.19     15.30 o
   2   5  22      109.20      110.43      6.70 o
  -2   6  22        3.17       -0.73      7.40 o
  -1   6  22       93.78       96.82      9.28 o
   0   6  22       68.77       58.24      8.07 o
   1   6  22       15.80       14.32      7.04 o
  -3   1  23        5.82        5.65      5.39 o
  -2   1  23       12.96       22.60      5.81 o
  -1   1  23        1.31        7.61      5.07 o
   0   1  23       26.36       19.18      6.13 o
   1   1  23       65.42       63.85      6.89 o
   2   1  23       30.23       24.39      5.87 o
  -3   2  23       16.25       10.04      8.99 o
  -2   2  23       98.57       94.43      8.92 o
  -1   2  23      495.71      518.23     11.31 o
   0   2  23      212.98      227.89     16.64 o
   1   2  23        1.72        7.53      7.89 o
   2   2  23       24.67       15.36      5.94 o
  -3   3  23       62.14       70.66      6.80 o
  -2   3  23       21.25       21.84      5.44 o
  -1   3  23        7.24       10.16      5.05 o
   0   3  23       18.96       13.76      5.15 o
   1   3  23       18.13       16.94      4.46 o
   2   3  23        2.94        3.19      4.58 o
  -2   4  23        2.41        1.24      7.69 o
  -1   4  23        8.21        3.29      7.12 o
   0   4  23      221.51      228.68     11.89 o
   1   4  23      269.29      253.94     11.70 o
  -1   5  23      180.85      162.67     10.47 o
   0   5  23      229.64      231.57     11.50 o
  -2   0  24        5.79       -0.11      7.67 o
  -1   0  24      101.78       70.51      8.25 o
   0   0  24      433.16      441.91     14.45 o
   1   0  24       23.79        5.03      6.22 o
  -2   1  24     1482.06     1752.45     34.74 o
  -1   1  24      781.00      798.87     13.79 o
   0   1  24       20.13       27.43      5.17 o
   1   1  24       52.62       41.33      5.04 o
  -2   2  24        3.16        4.36      5.59 o
  -1   2  24       34.69       38.40     10.24 o
   0   2  24       21.10       30.11      8.27 o
   1   2  24      215.89      232.00     10.92 o
  -1   3  24        4.71        5.65      5.39 o
   0   3  24       66.61       64.97      6.13 o
 
